# Supplementary material for: A depth-first search algorithm to compute elementary flux modes by linear programming
Source: BMC Syst Biol. 2014 Jul 30;8:94. doi: 10.1186/s12918-014-0094-2 (PMC4236763; doi:10.1186/s12918-014-0094-2)
Supplement: Additional file 3: — Contains MATLAB scripts for the depth-first search algorithm. [file s12918-014-0094-2-S3.zip]

Archive with 110 entries (99 files):
- RankMethod_basic/checkEFMdof.m
- RankMethod_basic/compileWorkers.m
- RankMethod_basic/compressModel.m
- RankMethod_basic/decompressEFM.m
- RankMethod_basic/EFMbin2real.m
- RankMethod_basic/feasibleJobs.m
- RankMethod_basic/fxns/
- RankMethod_basic/fxns/calculateVpos_cplex.m
- RankMethod_basic/fxns/calculateVpos_gurobi.m
- RankMethod_basic/fxns/calculateVpos_row_cplex.m
- RankMethod_basic/fxns/calculateVpos_row_gurobi.m
- RankMethod_basic/fxns/cellFinderBlock.m
- RankMethod_basic/fxns/cellFinderExact.m
- RankMethod_basic/fxns/collapseRxn.m
- RankMethod_basic/fxns/matchColumnsEqualSign.m
- RankMethod_basic/fxns/matchIsoenzymes.m
- RankMethod_basic/fxns/myrref.m
- RankMethod_basic/fxns/nextIndepLevelToBump.m
- RankMethod_basic/fxns/rankMethod_basic_preloader_cplex.m
- RankMethod_basic/fxns/rankMethod_basic_preloader_gurobi.m
- RankMethod_basic/generateNS.m
- RankMethod_basic/instructions.txt
- RankMethod_basic/MATfiles/
- RankMethod_basic/MATfiles/stoicMat_original.mat
- RankMethod_basic/rankMethod_basic_cplex.m
- RankMethod_basic/rankMethod_basic_gurobi.m
- RankMethod_basic/runner.m
- RankMethod_basic/workerResults/
- RankMethod_yields/checkEFMdof.m
- RankMethod_yields/compileSLIPs.m
- RankMethod_yields/compileWorkers.m
- RankMethod_yields/compressModel_yield.m
- RankMethod_yields/decompressEFM_yield.m
- RankMethod_yields/EFMbin2real.m
- RankMethod_yields/feasibleJobs_yield.m
- RankMethod_yields/fxns/
- RankMethod_yields/fxns/calculateVpos_cplex.m
- RankMethod_yields/fxns/calculateVpos_gurobi.m
- RankMethod_yields/fxns/calculateVpos_row_cplex.m
- RankMethod_yields/fxns/calculateVpos_row_gurobi.m
- RankMethod_yields/fxns/cellFinderBlock.m
- RankMethod_yields/fxns/cellFinderExact.m
- RankMethod_yields/fxns/checkElementary.m
- RankMethod_yields/fxns/collapseRxn_yield.m
- RankMethod_yields/fxns/colReduceByRank.m
- RankMethod_yields/fxns/getColCoeff.m
- RankMethod_yields/fxns/getColWithPivot.m
- RankMethod_yields/fxns/getColWithPivotFast.m
- RankMethod_yields/fxns/getMorePivots_rp.m
- RankMethod_yields/fxns/matchColumnsEqual.m
- RankMethod_yields/fxns/matchColumnsEqualSign.m
- RankMethod_yields/fxns/matchIsoenzymes.m
- RankMethod_yields/fxns/myrref.m
- RankMethod_yields/fxns/nextIndepLevelToBump.m
- RankMethod_yields/fxns/normIntVect.m
- RankMethod_yields/fxns/rankMethod_slips_yield_preloader_cplex.m
- RankMethod_yields/fxns/rankMethod_slips_yield_preloader_gurobi.m
- RankMethod_yields/fxns/reOrderNScol.m
- RankMethod_yields/generateRxnSLIPs.m
- RankMethod_yields/generateSLIPsMatrix.m
- RankMethod_yields/instructions.txt
- RankMethod_yields/MATfiles/
- RankMethod_yields/MATfiles/stoicMat_original.mat
- RankMethod_yields/rankMethod_slips_yield_cplex.m
- RankMethod_yields/rankMethod_slips_yield_gurobi.m
- RankMethod_yields/runner.m
- RankMethod_yields/slipsLoader.m
- RankMethod_yields/slipsResults/
- RankMethod_yields/workerResults/
- RankMethod_slips/checkEFMdof.m
- RankMethod_slips/compileSLIPs.m
- RankMethod_slips/compileWorkers.m
- RankMethod_slips/compressModel.m
- RankMethod_slips/decompressEFM.m
- RankMethod_slips/EFMbin2real.m
- RankMethod_slips/feasibleJobs.m
- RankMethod_slips/fxns/
- RankMethod_slips/fxns/calculateVpos_cplex.m
- RankMethod_slips/fxns/calculateVpos_gurobi.m
- RankMethod_slips/fxns/calculateVpos_row_cplex.m
- RankMethod_slips/fxns/calculateVpos_row_gurobi.m
- RankMethod_slips/fxns/cellFinderBlock.m
- RankMethod_slips/fxns/cellFinderExact.m
- RankMethod_slips/fxns/checkElementary.m
- RankMethod_slips/fxns/collapseRxn.m
- RankMethod_slips/fxns/colReduceByRank.m
- RankMethod_slips/fxns/getColCoeff.m
- RankMethod_slips/fxns/getColWithPivot.m
- RankMethod_slips/fxns/getColWithPivotFast.m
- RankMethod_slips/fxns/getMorePivots_rp.m
- RankMethod_slips/fxns/matchColumnsEqual.m
- RankMethod_slips/fxns/matchColumnsEqualSign.m
- RankMethod_slips/fxns/matchIsoenzymes.m
- RankMethod_slips/fxns/myrref.m
- RankMethod_slips/fxns/nextIndepLevelToBump.m
- RankMethod_slips/fxns/normIntVect.m
- RankMethod_slips/fxns/rankMethod_slips_preloader_cplex.m
- RankMethod_slips/fxns/rankMethod_slips_preloader_gurobi.m
- RankMethod_slips/fxns/reOrderNScol.m
- RankMethod_slips/generateRxnSLIPs.m
- RankMethod_slips/generateSLIPsMatrix.m
- RankMethod_slips/instructions.txt
- RankMethod_slips/MATfiles/
- RankMethod_slips/MATfiles/stoicMat_original.mat
- RankMethod_slips/rankMethod_slips_cplex.m
- RankMethod_slips/rankMethod_slips_gurobi.m
- RankMethod_slips/runner.m
- RankMethod_slips/slipsLoader.m
- RankMethod_slips/slipsResults/
- RankMethod_slips/workerResults/
