# Supplementary material for: A depth-first search algorithm to compute elementary flux modes by linear programming
Source: BMC Syst Biol. 2014 Jul 30;8:94. doi: 10.1186/s12918-014-0094-2 (PMC4236763; doi:10.1186/s12918-014-0094-2)
Supplement: Additional file 3: — Contains MATLAB scripts for the depth-first search algorithm. [file s12918-014-0094-2-S3.zip › RankMethod_basic/checkEFMdof.m]

function checkEFMdof(EFMindex)
%function checkEFMdof(stoicMat)
%author: Lake-Ee Quek 01/10/2012
%AIBN, The University of Queensland
%%%check that EFMs have DoF of 1%%
%EFMindex: specify index of EFM to test, row vector (if empty, then check
%all)
%reads ns.mat and EFM_bin.mat
%%%notes%%
%-need to check manually if DoF ~=1
%%%%%%%%%%
fprintf('checking DoF=1 for all EFMs...\n');
load ./MATfiles/stoicMat_original
load ./MATfiles/EFM_bin
if isempty(EFMindex)
    EFMindex=1:size(EFM_bin,2);
end
DOFs = zeros(length(EFMindex),1);
stoicMat_s = stoicMat~=0;
%%can use parfor to speed up%%
for i = 1:length(EFMindex)
    toDo = EFMindex(i);
    stoicMat_sub = stoicMat(EFM_bin(:,toDo),:);
    stoicMat_s_sub = stoicMat_s(EFM_bin(:,toDo),:);
    stoicMat_sub(:,~any(stoicMat_s_sub,1)) = [];
    DOFs(i) = size(stoicMat_sub,1) - rank(stoicMat_sub);
end
hitBad = find(DOFs~=1);
if ~any(hitBad)
    disp('all good')
else
    disp('list of error EFM');
    disp([EFMindex(hitBad) DOFs(hitBad)]);
end
