# Supplementary material for: A depth-first search algorithm to compute elementary flux modes by linear programming
Source: BMC Syst Biol. 2014 Jul 30;8:94. doi: 10.1186/s12918-014-0094-2 (PMC4236763; doi:10.1186/s12918-014-0094-2)
Supplement: Additional file 3: — Contains MATLAB scripts for the depth-first search algorithm. [file s12918-014-0094-2-S3.zip › RankMethod_basic/compileWorkers.m]

function compileWorkers(dirName)
%function compileWorkers(dirName)
%author: Lake-Ee Quek 01/10/2012
%AIBN, The University of Queensland
%%%compile worker results%%
%dirName: directory name, e.g., './workerResults'
%creates compressed version of EFMs stored in binary matrix EFM_compressed_bin.mat
%%%notes%%
%-reads only finished_worker_(index).mat, but can be modified to read more
%%%%%%%%%%
dirName = strcat(dirName,filesep);
aNames = dir(fullfile(pwd,strcat(dirName,'finished_worker_*.*')));

storeResults = cell(1,length(aNames));
storeTime = zeros(1,length(aNames));
combiDone = zeros(1,length(aNames));
noOfPath = zeros(1,length(aNames));

for fileCount = 1:length(aNames)
    fileName = aNames(fileCount).name;
    fileName1 = strcat(dirName,fileName);
    fileData = load(fileName1);
    storeResults{fileCount} = fileData.storerxnNZarray;

    noOfPath(fileCount) = size(fileData.storerxnNZarray,2);
    storeTime(fileCount) = fileData.tElapse; 
    combiDone(fileCount) = fileData.combiToDo;    
end

noOfRxn = size(storeResults{find(noOfPath~=0,1,'first')},1);

EFM_comp_bin = false(noOfRxn,sum(noOfPath));
cc = 1;
for i = find(noOfPath~=0)
    insertSize = noOfPath(i);
    cc_new = cc + insertSize -1;
    EFM_comp_bin(:,cc:cc_new) = storeResults{i};
    cc = cc_new + 1;
end
fprintf('no. of worker files read: %1.0f\n',length(aNames));
fprintf('no. of compressed EFM: %1.0f\n',size(EFM_comp_bin,2));
fprintf('total computation time (s): %1.0f\n',sum(storeTime));

save ./MATfiles/EFM_compressed_bin EFM_comp_bin
