# Supplementary material for: A depth-first search algorithm to compute elementary flux modes by linear programming
Source: BMC Syst Biol. 2014 Jul 30;8:94. doi: 10.1186/s12918-014-0094-2 (PMC4236763; doi:10.1186/s12918-014-0094-2)
Supplement: Additional file 3: — Contains MATLAB scripts for the depth-first search algorithm. [file s12918-014-0094-2-S3.zip › RankMethod_basic/compressModel.m]

function compressModel(stoicMat)
%function compressModel(stoicMat)
%author: Lake-Ee Quek 01/10/2012
%AIBN, The University of Queensland
%%%compress irreversible model%%
%stoicMat: stoichiometric matrix (reaction in rows, metabolites in columns)
%creates MAT file compressedModel.mat
%%%notes%%
%-do FVA first to reduce model size and determine direction of reactions
%%%%%%%%%%
if issparse(stoicMat)
    stoicMat = full(stoicMat);
end
zeroCols = ~any(stoicMat~=0,1);
stoicMat(:,zeroCols) = [];

rxnSetTag = num2cell([1:size(stoicMat,1)])';
rxnSetTag_store = cell(0);
rxnSetTagMatched_store = cell(0);
rxnSetTagZero_store = cell(0);
rxnSetTag_reduction = cell(0);
rxnSetTag_store{end+1} = rxnSetTag;
rxnSetTag_reduction{end+1} = 'start';
stoicMat_store = cell(0);
stoicMat_store{end+1} = stoicMat;
while 1
    startSize = size(stoicMat);
    [stoicMat_out rxnSetTag_out rxnSetTagMatched] = matchIsoenzymes(stoicMat,rxnSetTag);
    if ~isempty(rxnSetTagMatched)
        rxnSetTagMatched_store{end+1} = rxnSetTagMatched;
        rxnSetTag_store{end+1} = rxnSetTag_out;
        rxnSetTag_reduction{end+1} = 'match';
        rxnSetTag = rxnSetTag_out;
        stoicMat = stoicMat_out;
        stoicMat_store{end+1} = stoicMat;
    end
    
    [stoicMat_out rxnSetTag_out] = collapseRxn(stoicMat, rxnSetTag);
    if size(rxnSetTag_out,1) < size(rxnSetTag,1)
        rxnSetTag_store{end+1} = rxnSetTag_out;
        rxnSetTag_reduction{end+1} = 'collapse';
        rxnSetTag = rxnSetTag_out;
        stoicMat = stoicMat_out;
        stoicMat_store{end+1} = stoicMat;
    end
    
    zeroRows = ~any(stoicMat~=0,2);
    if any(zeroRows)
        rxnSetTagZero_store{end+1} = rxnSetTag(zeroRows);
        stoicMat(zeroRows,:) = [];
        rxnSetTag(zeroRows) = [];
        rxnSetTag_store{end+1} = rxnSetTag;
        rxnSetTag_reduction{end+1} = 'zero';
        stoicMat_store{end+1} = stoicMat;
    end
    
    delMet = ~any(stoicMat~=0,1);
    if any(delMet)
        stoicMat(:,delMet) = [];
    end
    endSize = size(stoicMat);
    if all(startSize == endSize)
        break
    end
end

save ./MATfiles/compressedModel stoicMat rxnSetTag_store rxnSetTagZero_store rxnSetTagMatched_store...
    rxnSetTag_reduction stoicMat_store
