# Supplementary material for: A depth-first search algorithm to compute elementary flux modes by linear programming
Source: BMC Syst Biol. 2014 Jul 30;8:94. doi: 10.1186/s12918-014-0094-2 (PMC4236763; doi:10.1186/s12918-014-0094-2)
Supplement: Additional file 3: — Contains MATLAB scripts for the depth-first search algorithm. [file s12918-014-0094-2-S3.zip › RankMethod_basic/decompressEFM.m]

function decompressEFM()
%function decompressEFM()
%author: Lake-Ee Quek 01/10/2012
%AIBN, The University of Queensland
%%%uncompress EFMs%%
%reads MAT files EFM_compressed_bin.mat and compressedModel.mat
%creates MAT file EFM_bin.mat
%%%notes%%
%
%%%%%%%%%%
load ./MATfiles/EFM_compressed_bin
load ./MATfiles/compressedModel


while 1
    switch rxnSetTag_reduction{end}
        case 'collapse'
            rxnSetTag = rxnSetTag_store{end-1};
            rxnSetTag_post = rxnSetTag_store{end};
            
            fullEM = false(size(rxnSetTag,1),size(EFM_comp_bin,2));
            for i = 1:size(rxnSetTag,1)
                rxnIDs = rxnSetTag{i};
                hitRow = cellFinderBlock(rxnSetTag_post,rxnIDs);

                colHit = any(EFM_comp_bin(hitRow,:),1);
                if any(colHit)
                    fullEM(i,colHit) = true;
                end
            end
            EFM_comp_bin = fullEM;
            
            stoicMat = stoicMat_store{end-1};
            
        case 'zero'
            rxnSetTag = rxnSetTag_store{end-1};
            rxnSetTag_post = rxnSetTag_store{end};
            
            rxnSetTagZero = rxnSetTagZero_store{end};
            
            insertRows = [];
            rxnOrder = 1:size(rxnSetTag,1);
            for i = 1:size(rxnSetTagZero,1)
                rxnIDs = rxnSetTagZero{i};
                insertRows(end+1) = cellFinderExact(rxnSetTag,rxnIDs);
            end
            rxnOrder(insertRows) = [];
            rxnOrder = [rxnOrder insertRows];
            EFM_comp_bin = [EFM_comp_bin false(size(EFM_comp_bin,1),length(insertRows))
                false(length(insertRows),size(EFM_comp_bin,2)) eye(length(insertRows))~=0];
            EFM_comp_bin(rxnOrder,:) = EFM_comp_bin;
            
            rxnSetTagZero_store(end) = [];
            
            stoicMat = stoicMat_store{end-1};
            
        case 'match'
            rxnSetTag = rxnSetTag_store{end-1};
            rxnSetTag_post = rxnSetTag_store{end};
            
            rxnSetTagMatched = rxnSetTagMatched_store{end};
            
            

            rxnOrder = 1:size(rxnSetTag,1);
            
            for i = 1:size(rxnSetTagMatched,1)
                hitRow_post = cellFinderExact(rxnSetTag_post,rxnSetTagMatched{i,1});
                
                colCopy = EFM_comp_bin(:,EFM_comp_bin(hitRow_post,:));
                colCopy(hitRow_post,:) = false;
                colCopy_insert_cum = [];
                colCopy_insert = 1:size(colCopy,2);
                oriSize_EFM_comp_bin = size(EFM_comp_bin,2);
                colCopyBottom = false(0);
                noOfInsertRows = 0;
                for j = 2:size(rxnSetTagMatched,2)
                    if isempty(rxnSetTagMatched{i,j})
                        break
                    end
                    hitRow_new = cellFinderExact(rxnSetTag,rxnSetTagMatched{i,j});
                    
                    rxnOrder(rxnOrder==hitRow_new) = [];
                    rxnOrder(end+1) = hitRow_new;
                    
                    noOfInsertRows = noOfInsertRows + 1;
                    startCol = size(colCopyBottom,2);
                    endCol = startCol + size(colCopy,2);
                    colCopyBottom(noOfInsertRows,startCol+1:endCol) = true;
                    colCopy_insert_cum =[colCopy_insert_cum colCopy_insert];
                end
                EFM_comp_bin = [EFM_comp_bin colCopy(:,colCopy_insert_cum)
                    false(noOfInsertRows,oriSize_EFM_comp_bin) colCopyBottom];
            end

            EFM_comp_bin(rxnOrder,:) = EFM_comp_bin;
            
            rxnSetTagMatched_store(end) = [];
            
            stoicMat = stoicMat_store{end-1};
            
        case 'start'
            break
    end
    rxnSetTag_reduction(end) = [];
    rxnSetTag_store(end) = [];
    stoicMat_store(end) = [];
end
EFM_bin = EFM_comp_bin;
fprintf('no of EFM: %1.0f\n', size(EFM_bin,2));
save ./MATfiles/EFM_bin EFM_bin
