# Supplementary material for: A depth-first search algorithm to compute elementary flux modes by linear programming
Source: BMC Syst Biol. 2014 Jul 30;8:94. doi: 10.1186/s12918-014-0094-2 (PMC4236763; doi:10.1186/s12918-014-0094-2)
Supplement: Additional file 3: — Contains MATLAB scripts for the depth-first search algorithm. [file s12918-014-0094-2-S3.zip › RankMethod_basic/EFMbin2real.m]

function EFM_real_out = EFMbin2real(EFM_bin_in)
%function EFM_real_out = EFMbin2real(EFM_bin_in)
%author: Lake-Ee Quek 01/10/2012
%AIBN, The University of Queensland
%%%check that EFMs have DoF of 1%%
%EFM_bin_in: specify binary EFM to convert
%EFM_real_out: converted EFM
%reads ns.mat
%%%notes%%
%
%%%%%%%%%%

load ./MATfiles/stoicMat_original

EFM_real_out = zeros(size(EFM_bin_in));
stoicMat_s = stoicMat~=0;

for i = 1:size(EFM_bin_in,2)
    disp(i)
    hitRxn = EFM_bin_in(:,i);
    stoicMat_sub = stoicMat(hitRxn,:);
    stoicMat_s_sub = stoicMat_s(hitRxn,:);
    stoicMat_sub(:,~any(stoicMat_s_sub,1)) = [];
    fluxV = rref(null(stoicMat_sub')')';
    EFM_real_out(hitRxn,i) = fluxV;
end
