# Supplementary material for: A depth-first search algorithm to compute elementary flux modes by linear programming
Source: BMC Syst Biol. 2014 Jul 30;8:94. doi: 10.1186/s12918-014-0094-2 (PMC4236763; doi:10.1186/s12918-014-0094-2)
Supplement: Additional file 3: — Contains MATLAB scripts for the depth-first search algorithm. [file s12918-014-0094-2-S3.zip › RankMethod_basic/feasibleJobs.m]

function feasibleJobs(COLs2Fix)
%function feasibleJobs(COLs2Fix)
%author: Lake-Ee Quek 01/10/2012
%AIBN, The University of Queensland
%%%generate feasible sub jobs based on columns of NS constrained%%
%COLs2Fix: index of columns in NS to be constrained, row vector
%reads MAT file ns.mat
%creates MAT file testCombi.mat
%%%notes%%
%-inspect NS first 0
%-will indicate how many sub jobs generated based on number of columns
%constrained
%-requires Gurobi
%-will take a long time if large number of columns constrained
%%%%%%%%%%
load ./MATfiles/ns
fprintf('number of ns columns: %1.0f\n', size(ns,2));
fprintf('number of ns columns constrained: %1.0f\n', length(COLs2Fix));
% COLs2Fix = [1:10];%hPylori
%%%on/off generator%%
combi = [false true];
for i = 2:length(COLs2Fix)
    addLine = [false(1, size(combi,2)) true(1, size(combi,2))];
    combi = [combi combi; addLine];
end
combiLength = sum(combi,1);
[combiLength order] = sort(combiLength);
combi = combi(:,order);

model.A = sparse(-ns);
model.rhs = zeros(size(ns,1),1);
model.obj = zeros(size(ns,2),1);
model.sense = '<';
params.OutputFlag  = 0;

        
goodCombi = false(1,size(combi,2));
for i = 1:size(combi,2)
    bv2fix = COLs2Fix(combi(:,i));
    bv2zero = COLs2Fix(~combi(:,i));
    lb = zeros(size(ns,2),1);
    ub = inf(size(ns,2),1);
    lb(bv2fix) = 1;
    ub(bv2zero) = 0;
    model.lb = lb;
    model.ub = ub;
    result_gur = gurobi(model,params);
    if strcmp('OPTIMAL',result_gur.status)
        goodCombi(i) = true;
    end    
end
combi = combi(:,goodCombi);
combiIndex = 1:size(combi,2);
fprintf('number of theoretical jobs: %1.0f\n',length(goodCombi));
fprintf('number of feasible jobs: %1.0f\n',size(combi,2));
% disp([length(goodCombi) size(combi,2)]);
save ./MATfiles/testCombi combi COLs2Fix combiIndex
