# Supplementary material for: A depth-first search algorithm to compute elementary flux modes by linear programming
Source: BMC Syst Biol. 2014 Jul 30;8:94. doi: 10.1186/s12918-014-0094-2 (PMC4236763; doi:10.1186/s12918-014-0094-2)
Supplement: Additional file 3: — Contains MATLAB scripts for the depth-first search algorithm. [file s12918-014-0094-2-S3.zip › RankMethod_basic/fxns/calculateVpos_gurobi.m]

function v_mustBePos_evolve = calculateVpos_gurobi(rxnFixPos,v_mustBePos_evolve,...
    model,params)
%author: Lake-Ee Quek 01/10/2012
%AIBN, The University of Queensland
v_mustBePos_evolve(rxnFixPos) = true;
model.rhs(rxnFixPos) = 1;
for i = find(~v_mustBePos_evolve)'
    model.sense(i) = '=';
    result_gur = gurobi(model,params);
    isOptimal = strcmp('OPTIMAL',result_gur.status);
    model.sense(i) = '>';
    if ~isOptimal
        v_mustBePos_evolve(i) = true;
    end
end
