# Supplementary material for: A depth-first search algorithm to compute elementary flux modes by linear programming
Source: BMC Syst Biol. 2014 Jul 30;8:94. doi: 10.1186/s12918-014-0094-2 (PMC4236763; doi:10.1186/s12918-014-0094-2)
Supplement: Additional file 3: — Contains MATLAB scripts for the depth-first search algorithm. [file s12918-014-0094-2-S3.zip › RankMethod_basic/fxns/calculateVpos_row_gurobi.m]

function posSolnFound = calculateVpos_row_gurobi(rowToDo,model,params)
%author: Lake-Ee Quek 01/10/2012
%AIBN, The University of Queensland
posSolnFound = false;
model.rhs(rowToDo) = 1;
model.sense(rowToDo) = '>';
result_gur = gurobi(model,params);
if strcmp('OPTIMAL',result_gur.status);
    posSolnFound = true;
end
