# Supplementary material for: A depth-first search algorithm to compute elementary flux modes by linear programming
Source: BMC Syst Biol. 2014 Jul 30;8:94. doi: 10.1186/s12918-014-0094-2 (PMC4236763; doi:10.1186/s12918-014-0094-2)
Supplement: Additional file 3: — Contains MATLAB scripts for the depth-first search algorithm. [file s12918-014-0094-2-S3.zip › RankMethod_basic/fxns/cellFinderBlock.m]

function hitRow = cellFinderBlock(rxnSetTag,rxnIDs)
%author: Lake-Ee Quek 01/10/2012
%AIBN, The University of Queensland
hitRow = [];
rxnLength = length(rxnIDs);
for i = 1:size(rxnSetTag)
    if length(rxnSetTag{i}) == rxnLength && all(rxnSetTag{i} == rxnIDs)
        hitRow(end+1) = i;
    elseif length(rxnSetTag{i}) > rxnLength
        startPos = 1;
        stopPos = rxnLength;
        while stopPos <= length(rxnSetTag{i})
            if all(rxnSetTag{i}(startPos:stopPos) == rxnIDs)
                hitRow(end+1) = i;
            end
            startPos = startPos + 1;
            stopPos = stopPos + 1;
        end
    end
end
