# Supplementary material for: A depth-first search algorithm to compute elementary flux modes by linear programming
Source: BMC Syst Biol. 2014 Jul 30;8:94. doi: 10.1186/s12918-014-0094-2 (PMC4236763; doi:10.1186/s12918-014-0094-2)
Supplement: Additional file 3: — Contains MATLAB scripts for the depth-first search algorithm. [file s12918-014-0094-2-S3.zip › RankMethod_basic/fxns/cellFinderExact.m]

function hitRow = cellFinderExact(rxnSetTag,rxnIDs)
%author: Lake-Ee Quek 01/10/2012
%AIBN, The University of Queensland
rxnLength = length(rxnIDs);
for i = 1:size(rxnSetTag)
    if length(rxnSetTag{i}) == rxnLength && all(rxnSetTag{i} == rxnIDs)
        hitRow = i;
        return
    end
end
hitRow = [];
% 
% rxnLength = length(rxnIDs);
% 
% matchMat = false(size(rxnSetTag,1),1);
% for i = 1:size(rxnSetTag,1)
%     if size(rxnSetTag{i},2) == rxnLength
%         matchMat(i) = true;
%     end
% end
% 
% for i = 1:length(rxnIDs)
%     rxnsToTest = find(all(matchMat,2))';
%     matchCol = false(size(rxnSetTag,1),1);
%     for j = rxnsToTest
%         if any(rxnSetTag{j}==rxnIDs(i))
%             matchCol(j) = true;
%         end
%     end
%     matchMat = [matchMat matchCol];
% end
% hitRow = find(all(matchMat,2));
