# Supplementary material for: A depth-first search algorithm to compute elementary flux modes by linear programming
Source: BMC Syst Biol. 2014 Jul 30;8:94. doi: 10.1186/s12918-014-0094-2 (PMC4236763; doi:10.1186/s12918-014-0094-2)
Supplement: Additional file 3: — Contains MATLAB scripts for the depth-first search algorithm. [file s12918-014-0094-2-S3.zip › RankMethod_basic/fxns/matchColumnsEqualSign.m]

function y = matchColumnsEqualSign(x1,x2)
%author: Lake-Ee Quek 01/10/2012
%AIBN, The University of Queensland
x1_s = x1~=0;
x2_s = x2~=0;

nzLength_1 = sum(x1_s,1)';
nzLength_2 = sum(x2_s,1);
incdMat = +x1_s'*x2_s;
nzLength_1 = nzLength_1(:,ones(size(x2_s,2),1));
nzLength_2 = nzLength_2(ones(size(x1_s,2),1),:);

hitEqualNZ_1 = incdMat == nzLength_1;
hitEqualNZ_2 = incdMat == nzLength_2;
hitEqualNZ = hitEqualNZ_1 + hitEqualNZ_2;
[rowsHit columnsHit]=find(hitEqualNZ==2);

y=[];
for i = 1:length(rowsHit)
    ratios = x1(x1_s(:,rowsHit(i)),rowsHit(i))./x2(x2_s(:,columnsHit(i)),columnsHit(i));
    ratios = unique(ratios);
    if length(ratios) == 1 && ratios(1) > 0
        y(end+1,:) = [rowsHit(i),columnsHit(i)];
    end
end

x1_zeroCol = find(all(x1==0));
x2_zeroCol = find(all(x2==0));
y_extra = zeros(length(x1_zeroCol)*length(x2_zeroCol),2);
cc = 1;
for i = x1_zeroCol
    for j = x2_zeroCol
        y_extra(cc,:) = [i j];
        cc = cc+1;
    end
end
y = [y;y_extra];
