# Supplementary material for: A depth-first search algorithm to compute elementary flux modes by linear programming
Source: BMC Syst Biol. 2014 Jul 30;8:94. doi: 10.1186/s12918-014-0094-2 (PMC4236763; doi:10.1186/s12918-014-0094-2)
Supplement: Additional file 3: — Contains MATLAB scripts for the depth-first search algorithm. [file s12918-014-0094-2-S3.zip › RankMethod_basic/fxns/matchIsoenzymes.m]

function [stoicMat rxnSetTag rxnSetTagMatched] = matchIsoenzymes(stoicMat,rxnSetTag)
%author: Lake-Ee Quek 01/10/2012
%AIBN, The University of Queensland
y = matchColumnsEqualSign(stoicMat',stoicMat');
y(y(:,1)<=y(:,2),:) = [];
yCopy = y;
rxnSetMatched = {};
cc = 1;
rxnCopyDel = [];
while ~isempty(y)
    rxnSetMatched{cc,1} = y(1,2);
    hitMatch = find(y(:,2)==y(1,2))';
    matchEnt = [];
    for i = hitMatch
        matchEnt(end+1) = y(i,1);
        rxnCopyDel(end+1) = y(i,1);
    end
    y(hitMatch,:) = [];
    for i = matchEnt
        y(y(:,2)==i,:) = [];
    end
    rxnSetMatched{cc,2} =  matchEnt;    
    cc = cc + 1;
end
rxnSetTagMatched = {};
for i = 1:size(rxnSetMatched,1)
    rxnSetTagMatched{i,1} = rxnSetTag{rxnSetMatched{i,1}};
    childTags = rxnSetMatched{i,2};
    for j = 1:length(childTags)
        rxnSetTagMatched{i,1+j} = rxnSetTag{childTags(j)};
    end
end

stoicMat(rxnCopyDel,:) = [];
rxnSetTag(rxnCopyDel) = [];
