# Supplementary material for: A depth-first search algorithm to compute elementary flux modes by linear programming
Source: BMC Syst Biol. 2014 Jul 30;8:94. doi: 10.1186/s12918-014-0094-2 (PMC4236763; doi:10.1186/s12918-014-0094-2)
Supplement: Additional file 3: — Contains MATLAB scripts for the depth-first search algorithm. [file s12918-014-0094-2-S3.zip › RankMethod_basic/fxns/myrref.m]

function [ns_out indepRows indepCols] = myrref(ns_in, rxnToTop, rxnsLast, knownIndependent,maxRTT)
%author: Lake-Ee Quek 01/10/2012
%AIBN, The University of Queensland
noRows = size(ns_in,1);
if ~isempty(rxnToTop)
    if isempty(maxRTT)
        maxRTT = max(rxnToTop);
    end
    knownIndependent_red = knownIndependent(knownIndependent<=maxRTT);
    rxnToBottom = false(1,noRows);
    rxnToBottom(knownIndependent_red) = true;
    rxnToBottom(rxnToTop) = false;
    rxnToBottom = find(rxnToBottom);
    
    rxnToMid = true(1,noRows);
    rxnToMid([rxnToTop rxnsLast rxnToBottom]) = false;
    rxnOrder = [rxnToTop find(rxnToMid) rxnToBottom rxnsLast];
    ns_in = ns_in(rxnOrder,:);
elseif ~isempty(rxnsLast)
    rxnToTop = 1:noRows;
    rxnToTop(rxnsLast) = [];
    rxnOrder = [rxnToTop rxnsLast];
    ns_in = ns_in(rxnOrder,:);
else
    rxnOrder = 1:noRows;
end

maxCol = size(ns_in,2);
indepCols = zeros(1,size(ns_in,2));
indepRows = indepCols;
colIgnore = false(1,size(ns_in,2));
cc = 1;
rc = 1;
tol = 1e-6;
while 1
    nzCol = abs(ns_in(rc,:)) > tol;
    hitFC = find(nzCol & ~colIgnore,1,'first');
    if isempty(hitFC)
        rc = rc + 1;
        if rc>noRows
            break
        end
        continue
    end

    indepCols(cc) = hitFC;
    colIgnore(hitFC) = true;
    indepRows(cc) = rc;

    newCol_b = ns_in(:,hitFC)/ns_in(rc,hitFC);
    
    nzCol(hitFC) = false;
    if any(nzCol)
        newCol = ns_in(:,nzCol) - newCol_b * ns_in(rc,nzCol);
%         newCol(abs(newCol)<tol) = 0;
        ns_in(:,nzCol) = newCol;
    end
%     newCol_b(abs(newCol_b)<tol) = 0;
    ns_in(:,hitFC) = newCol_b;
%     unique(ns_in(abs(ns_in)<tol))
    cc = cc + 1;
    rc = rc + 1;
    if cc > maxCol
        break
    end
end
ns_out(rxnOrder,:) = ns_in;
ns_out(abs(ns_out)<tol) = 0;
indepRows = rxnOrder(indepRows);
