# Supplementary material for: A depth-first search algorithm to compute elementary flux modes by linear programming
Source: BMC Syst Biol. 2014 Jul 30;8:94. doi: 10.1186/s12918-014-0094-2 (PMC4236763; doi:10.1186/s12918-014-0094-2)
Supplement: Additional file 3: — Contains MATLAB scripts for the depth-first search algorithm. [file s12918-014-0094-2-S3.zip › RankMethod_basic/fxns/nextIndepLevelToBump.m]

function indepLevel = nextIndepLevelToBump(indepRxnZero, cc,fullRank,noRxn)
%author: Lake-Ee Quek 01/10/2012
%AIBN, The University of Queensland
while 1
    if noRxn - indepRxnZero(cc) > (fullRank-1) - cc
        break
    end
    cc = cc - 1;
    continue
end
indepLevel = cc;
