# Supplementary material for: A depth-first search algorithm to compute elementary flux modes by linear programming
Source: BMC Syst Biol. 2014 Jul 30;8:94. doi: 10.1186/s12918-014-0094-2 (PMC4236763; doi:10.1186/s12918-014-0094-2)
Supplement: Additional file 3: — Contains MATLAB scripts for the depth-first search algorithm. [file s12918-014-0094-2-S3.zip › RankMethod_basic/fxns/rankMethod_basic_preloader_cplex.m]

function [stopNow,storerxnNZarray, cc, indepRxnZero, indepCouldBePos,...
    knownIndependent, rxn_pos_permanent, ns_copy, ns_rref,...
    rxnOrder_reduced, stoicMat, cplexMod, maxNZrxn, fullRank, noRxn,...
    v_mustBePos_segment, vmbps_tracker, rxnFixPos_store, combiUsed, COLs2Fix,posCol2Fix]...
    = rankMethod_basic_preloader_cplex(combiToDo)
%author: Lake-Ee Quek 01/10/2012
%AIBN, The University of Queensland
global smallNoTol
stopNow = false;
emptyCon = false;

load ./MATfiles/ns
load ./MATfiles/testCombi

rxnOrder = [1:size(stoicMat,1)]';
originalRank = size(ns,2);

noRxn_ori = size(stoicMat,1);
storerxnNZarray = false(noRxn_ori,0);
maxNZrxn = noRxn_ori - (originalRank - 1);%max nz rxn to maintain elementary

if isempty(COLs2Fix)
    COLsToTake=[];
    COLsToRemove=[];
    combiUsed = [];
else
    COLsToTake = COLs2Fix(combi(:,combiToDo));
    COLsToRemove = COLs2Fix(~combi(:,combiToDo));
    combiUsed = combi(:,combiToDo);
end
if isempty(COLsToTake)
    emptyCon = true;
end

%remove cols fixed to zero
ns_tag = 1:size(ns,2);

colDel = false(size(ns_tag));
for i = 1:length(COLsToRemove)
    colDel(ns_tag==COLsToRemove(i)) = true;
end
ns(:,colDel) = [];
ns_tag(colDel) = [];

while 1
    badRow = any(ns<0,2) & ~any(ns>0,2);
    if ~any(badRow)
        break
    end
    colDel = any(ns(badRow,:)~=0,1);
    ns(:,colDel) = [];
    ns_tag(colDel) = [];
end

posCol2Fix = [];
for i = 1:length(COLsToTake)
    hitTag = ns_tag==COLsToTake(i);
    if any(hitTag)
        posCol2Fix(end+1) = find(hitTag);
    end
end

if length(posCol2Fix) < length(COLsToTake)
    stopNow = true;
    cc=[]; indepRxnZero=[]; indepCouldBePos=[];
    knownIndependent=[]; ns_rref=[]; rxnOrder_reduced=[];
    noRxn=[];v_mustBePos_segment=[];vmbps_tracker=[];
    rxnFixPos_store=[];fullRank=[];rxn_pos_permanent=[];
    ns_copy=[];cplexMod=[];
    return
end
ns_copy = ns;

mustBePos = false(noRxn_ori,1);
mustBeZero = all(ns_copy==0,2);

cplexMod = Cplex('fluxZeroing');
cplexMod.DisplayFunc = '';
cplexMod.Model.sense = 'minimize';
cplexMod.Param.lpmethod.Cur = 1;
cplexMod.Model.obj = zeros(size(ns_copy,2),1);
cplexMod.Model.lb = zeros(size(ns_copy,2),1);
cplexMod.Model.lb(posCol2Fix) = 1;
cplexMod.Model.ub = inf(size(ns_copy,2),1);
cplexMod.Model.A = ns_copy;
cplexMod.Model.lhs = zeros(size(ns_copy,1),1);
cplexMod.Model.rhs = inf(size(ns_copy,1),1);


for i = 1:noRxn_ori
    if ~mustBeZero(i)
        cplexMod.Model.lhs(i) = 1;
        cplexMod.solve();
        opStatus = cplexMod.Solution.status;
        cplexMod.Model.lhs(i) = 0;
        if opStatus ~= 1
            mustBeZero(i) = true;
            continue
        end
    end
    
    cplexMod.Model.rhs(i) = 0;
    cplexMod.solve();
    opStatus = cplexMod.Solution.status;
    cplexMod.Model.rhs(i) = inf;
    if opStatus ~= 1
        mustBePos(i) = true;
    end
end

disp(sum([mustBeZero mustBePos],1));
rxn_pos_permanent = rxnOrder(mustBePos);


hitRxn = rxnOrder(mustBePos);
DoF = length(hitRxn) - rank(stoicMat(hitRxn,:));
if DoF == 1
    cplexMod.Model.rhs(~mustBePos) = 0;
    cplexMod.solve();
    opStatus = cplexMod.Solution.status;
    if opStatus == 1
        storerxnNZarray(hitRxn,end+1) = true;
    end
    stopNow = true;
elseif DoF > 1 || all(mustBeZero | mustBePos)
    stopNow = true;
end
if stopNow
    cc=[]; indepRxnZero=[]; indepCouldBePos=[];
    knownIndependent=[]; ns_rref=[]; rxnOrder_reduced=[];
    noRxn=[];v_mustBePos_segment=[];vmbps_tracker=[];
    rxnFixPos_store=[];fullRank=[];
    return
end

while 1
    badRows = any(ns_copy>0,2) & ~any(ns_copy<0,2) & mustBeZero;
    if ~any(badRows)
        break
    end
    badCols = any(ns_copy(badRows,:)~=0,1);
    ns_copy(:,badCols) = 0;
end
rxnOrder_reduced = rxnOrder;

ns_copy(mustBePos,:) = [];
rxnOrder_reduced(mustBePos) = [];
emptyRows = ~any(ns_copy,2);
ns_copy(emptyRows,:) = [];
rxnOrder_reduced(emptyRows) = [];
noRxn = length(rxnOrder_reduced);

colDel = all(ns_copy==0,1);
ns_copy(:,colDel) = [];
ns_tag(colDel) = [];
posCol2Fix = [];
for i = 1:length(COLsToTake)
    hitTag = ns_tag==COLsToTake(i);
    if any(hitTag)
        posCol2Fix(end+1) = find(hitTag);
    end
end

if length(posCol2Fix) < length(COLsToTake)
    stopNow = true;
    cc=[]; indepRxnZero=[]; indepCouldBePos=[];
    knownIndependent=[]; ns_rref=[];
    v_mustBePos_segment=[];vmbps_tracker=[];
    rxnFixPos_store=[];fullRank=[];
    return
end

fullRank = rank(ns_copy);

%%%sort increasing incidence of combi%%%%%
posNegCombi = sum(ns_copy>0,2).*sum(ns_copy<0,2);
[posNegCombi order] =sort(posNegCombi);
ns_copy = ns_copy(order,:);
rxnOrder_reduced = rxnOrder_reduced(order);
%%%%%%%%%%%%

%%%%sort according to first n independent rows
rowTop = []; rowBottom = [];
for i = 1:noRxn
    if size(rowTop,2) == fullRank
        rowBottom(end+1) = i;
        continue
    end
    if rank([ns_copy(rowTop,:); ns_copy(i,:)]) == size(rowTop,2)+1
        rowTop(end+1) = i;
    else
        rowBottom(end+1) = i;
    end
end

order = [rowTop rowBottom];

ns_copy = ns_copy(order,:);


rxnOrder_reduced = rxnOrder_reduced(order);
ns_rref = ns_copy;

colKeep = true(1,size(ns_rref,2));
cc = size(ns_rref,2);
while sum(colKeep) > fullRank
    colKeep(cc) = false;
    if rank(ns_rref(:,colKeep)) ~= fullRank
        colKeep(cc) = true;
    end
    cc = cc -1;
end
ns_rref = ns_rref(:,colKeep);

maxNZrxn = maxNZrxn - length(rxn_pos_permanent);

knownIndependent = 1:fullRank;
indepRxnZero = zeros(1,fullRank-1);
indepCouldBePos = false(1,fullRank-1);

cplexMod = Cplex('fluxZeroing');
cplexMod.DisplayFunc = '';
cplexMod.Model.sense = 'minimize';
cplexMod.Param.lpmethod.Cur = 1;
cplexMod.Model.obj = zeros(size(ns_copy,2),1);
cplexMod.Model.lb = zeros(size(ns_copy,2),1);
cplexMod.Model.lb(posCol2Fix) = 1;
cplexMod.Model.ub = inf(size(ns_copy,2),1);
cplexMod.Model.A = ns_copy;
cplexMod.Model.lhs = zeros(size(ns_copy,1),1);
cplexMod.Model.rhs = inf(size(ns_copy,1),1);

cc = 0;
rxnFixPos_store = [];
cplexMod.solve();
v = ns_copy*cplexMod.Solution.x;

v_mustBePos_indep = false(noRxn,1);
for i = 1:noRxn
    if any(knownIndependent==i) || rank([ns_rref(indepRxnZero(1:cc),:);ns_rref(i,:)]) == cc+1
        solnFound = false;
        posSolnFound = false;
        cplexMod.Model.rhs(i) = 0;
        if v(i) < smallNoTol
            solnFound = true;
            posSolnFound = calculateVpos_row_cplex(i, cplexMod);
        else
            posSolnFound = true;
            cplexMod.solve();
            opStatus = cplexMod.Solution.status;
            if opStatus == 1
                solnFound = true;
                v = ns_copy*cplexMod.Solution.x;
            end
        end
        if solnFound
            cc = cc + 1;
            indepRxnZero(cc) = i;
            if posSolnFound
                indepCouldBePos(cc) = true;
            end
            if cc == fullRank-1
                hitRxn = [rxn_pos_permanent; rxnOrder_reduced(v>smallNoTol)];
                DoF = length(hitRxn) - rank(stoicMat(hitRxn,:));
                if DoF == 1
                    storerxnNZarray(:,end+1) = false;
                    storerxnNZarray(hitRxn,end) = true;
                    disp([min(indepRxnZero) size(storerxnNZarray,2)]);
                end
                break
            end
        else
            v_mustBePos_indep(i) = true;
            cplexMod.Model.rhs(i) = inf;
        end
    end
end


if emptyCon
    for j = i+1:noRxn
        if any(knownIndependent==j) || rank([ns_rref(indepRxnZero(1:cc),:);ns_rref(j,:)]) == cc+1
            cplexMod.Model.lhs(j) = 1;
            cplexMod.solve();
            opStatus = cplexMod.Solution.status;
            if opStatus == 1
                rxnFixPos_store = j;
                v = ns_copy*cplexMod.Solution.x;
                if cc == fullRank-1
                    hitRxn = [rxn_pos_permanent; rxnOrder_reduced(v>smallNoTol)];
                    DoF = length(hitRxn) - rank(stoicMat(hitRxn,:));
                    if DoF == 1
                        storerxnNZarray(:,end+1) = false;
                        storerxnNZarray(hitRxn,end) = true;
                        disp([min(indepRxnZero) size(storerxnNZarray,2)]);
                    end
                end
            end
            cplexMod.Model.lhs(j) = 0;
        end
    end
    
    matchCC = [];
    for k1 = 1:size(storerxnNZarray,2)
        for k2 = k1+1:size(storerxnNZarray,2)
            if all(storerxnNZarray(:,k1) == storerxnNZarray(:,k2))
                matchCC(end+1,:) = [k1 k2];
            end
        end
    end
    if ~isempty(matchCC)
        colDel = unique(matchCC(:,2));
        storerxnNZarray(:,colDel) = [];
    end
    v_mustBePos_segment = false(noRxn,fullRank);
    vmbps_tracker = true(1,fullRank);
    
else
    
    v_mustBePos_dep = false(size(v_mustBePos_indep));
    rxnToDo = true(size(v_mustBePos_indep));
    rxnToDo(indepRxnZero(1:cc)) = false;
    rxnToDo(v_mustBePos_indep) = false;
    
    for i = find(rxnToDo)'
        solnFound = false;
        if v(i) < smallNoTol
            solnFound = true;
        else
            cplexMod.Model.rhs(i) = 0;
            cplexMod.solve();
            opStatus = cplexMod.Solution.status;
            if opStatus == 1
                solnFound = true;
                v = ns_copy*cplexMod.Solution.x;
            end
            cplexMod.Model.rhs(i) = inf;
        end
        if ~solnFound
            v_mustBePos_dep(i) = true;
        end
    end    
    v_mustBePos_segment = false(noRxn,fullRank);
    vmbps_tracker = false(1,fullRank);    
    v_mustBePos = v_mustBePos_dep | v_mustBePos_indep;    
    cplexMod.Model.lhs = zeros(size(ns_copy,1),1);
    cplexMod.Model.rhs = inf(size(ns_copy,1),1);  
    vmbps_tracker(1) = true;
    for i = 2:fullRank
        if i > cc + 1
            break
        end
        vmbps_tracker(i) = true;
        rxnToFixZero = indepRxnZero(i-1);
        cplexMod.Model.rhs(rxnToFixZero) = 0;
        cplexMod.solve();
        v = ns_copy*cplexMod.Solution.x;
        for j = find(v_mustBePos & ~any(v_mustBePos_segment,2))'
            solnFound = false;
            if v(j) < smallNoTol
                solnFound = true;
            else
                cplexMod.Model.rhs(j) = 0;
                cplexMod.solve();
                opStatus = cplexMod.Solution.status;
                if opStatus == 1
                    solnFound = true;
                    v = ns_copy*cplexMod.Solution.x;
                end
                cplexMod.Model.rhs(j) = inf;
            end
            if ~solnFound
                v_mustBePos_segment(j,i) = true;
            end
        end
    end
end
% disp();
