# Supplementary material for: A depth-first search algorithm to compute elementary flux modes by linear programming
Source: BMC Syst Biol. 2014 Jul 30;8:94. doi: 10.1186/s12918-014-0094-2 (PMC4236763; doi:10.1186/s12918-014-0094-2)
Supplement: Additional file 3: — Contains MATLAB scripts for the depth-first search algorithm. [file s12918-014-0094-2-S3.zip › RankMethod_basic/generateNS.m]

function generateNS()
%function generateNS()
%author: Lake-Ee Quek 01/10/2012
%AIBN, The University of Queensland
%%%generate NS for basic parallelization%%
%reads MAT file compressedModel.mat
%creates MAT file ns.mat
%%%notes%%
%-default small no tolerance set to 1e-6. Change as desired
%-can improve performance if stoic mat coefficients are in integer form
%%%%%%%%%%
load ./MATfiles/compressedModel
smallNoTol = 1e-6;
ns = rref(null(stoicMat')',smallNoTol)';
for i = 1:size(ns,1)
    for j = 1:size(ns,2)
        if ns(i,j)==0
            continue
        end
        [nom denom] = rat(ns(i,j),smallNoTol);
        ns(i,j) = nom/denom;
    end
end

save ./MATfiles/ns ns stoicMat
