# Supplementary material for: A depth-first search algorithm to compute elementary flux modes by linear programming
Source: BMC Syst Biol. 2014 Jul 30;8:94. doi: 10.1186/s12918-014-0094-2 (PMC4236763; doi:10.1186/s12918-014-0094-2)
Supplement: Additional file 3: — Contains MATLAB scripts for the depth-first search algorithm. [file s12918-014-0094-2-S3.zip › RankMethod_basic/instructions.txt]

author: Lake-Ee Quek 01/10/2012, 
email: l.quek@uq.edu.au
AIBN, The University of Queensland


1. HOUSEKEEPING
For the basic parallelization setup on a local PC/workstation, it is best to use Gurobi (version 5.0). Cluster deployment will require compilation with MCR, using rankMethod_basic_cplex.m or rankMethod_basic_gurobi.m as the main file, depending on the availability of license. Please contact me for further information and help with setup.

The provided model example (in ./MATfiles/stoicMat_original.mat) is the subaa model in the manuscript. However, note that the final number of EFMs is 3508. When reaction 68 or 75 is removed (a pair of isoenzymes), then the final number of EFMs is reduced to 1779 (as in manuscript).


2. INPUT
The input required is the stoichiometric matrix, with all reactions already treated as irreversible. Put pair of forward and reverse reactions together one after another. You can change this accordingly. My non-conventional convention is to put reactions as rows and columns as metabolites.


3. START
Open runner.m. You will see a list of "parts" to run. Run 1, 2, 3, 4 and 5 by changing the number.


4. TROUBLESHOOTING
This version is mainly release for reviewers and advance MATLABers. I apologize for the fact that the scripts are not maximized for user-friendliness. It will take some level of MATLAB proficiency to use. I hope to release versions that are better packaged. Nonetheless, I do appreciate if you could provide feedback and bug reports.


Lake-Ee
