# Supplementary material for: A depth-first search algorithm to compute elementary flux modes by linear programming
Source: BMC Syst Biol. 2014 Jul 30;8:94. doi: 10.1186/s12918-014-0094-2 (PMC4236763; doi:10.1186/s12918-014-0094-2)
Supplement: Additional file 3: — Contains MATLAB scripts for the depth-first search algorithm. [file s12918-014-0094-2-S3.zip › RankMethod_basic/rankMethod_basic_cplex.m]

function rankMethod_basic_cplex(combiToDo, loadExisting, savDirectory)
%function rankMethod_basic_cplex(combiToDo, loadExisting, savDirectory)
%author: Lake-Ee Quek 01/10/2012
%AIBN, The University of Queensland
%%%generate EFM for sub jobs%%
%combiToDo: index of sub job
%loadExisting: allow job resume (1), or start fresh (0)
%savDirectory: specify directory to save and load job files
%reads MAT file ns.mat and testCombi.mat
%creates MAT file finished_worker_(index).mat and worker_(index).mat
%%%notes%%
%-script saves every 4000 switch between forward-tracking and back-tracking
%-script will terminate once 40000 switches have occured, need to resume
%again by having loadExisting = 1(due to memory leak)
%-provide path CPLEX mex file
%-set environment ILOG_LICENSE_FILE to CPLEX license file access.ilm
%%%%%%%%%%
% clear all;clc;
global smallNoTol
setenv('ILOG_LICENSE_FILE',strcat(pwd,filesep,'access.ilm'));

workerTag = combiToDo;
if ~ischar(workerTag)
    workerTag = num2str(workerTag);
end
if ischar(combiToDo)
    combiToDo = str2num(combiToDo);
end
if ischar(loadExisting)
    loadExisting = str2num(loadExisting);
end
if nargin<=2
    savDirectory = pwd;
end
fileSaveName = strcat([savDirectory,filesep,'worker_',workerTag,'.mat']);
disp(fileSaveName)
smallNoTol = 1e-6;
breakLoop = false;
timeStart = clock;

if loadExisting == 1
    try
        load(fileSaveName);
        cplexMod.Param.lpmethod.Cur = 1;
        cplexMod.DisplayFunc = '';
    catch
        tElapse = 0;
        ittCounter = 0;
        
        [stopNow,storerxnNZarray, cc, indepRxnZero, indepCouldBePos,...
            knownIndependent, rxn_pos_permanent, ns_copy, ns_rref,...
             rxnOrder_reduced, stoicMat, cplexMod, maxNZrxn, fullRank, noRxn,...
             v_mustBePos_segment, vmbps_tracker, rxnFixPos_store, combiUsed, COLs2Fix,posCol2Fix]...
            = rankMethod_basic_preloader_cplex(combiToDo);
        if stopNow
            tElapse = tElapse + etime(clock,timeStart);
            disp(tElapse);
            ittCounter = 0;
            fileSaveName_finish = strcat(savDirectory,filesep,'finished_worker_',workerTag,'.mat');
            save(fileSaveName_finish,'ittCounter','tElapse','storerxnNZarray','combiToDo');
            return
        end
    end
else
    tElapse = 0;
    ittCounter = 0;
    [stopNow,storerxnNZarray, cc, indepRxnZero, indepCouldBePos,...
        knownIndependent, rxn_pos_permanent, ns_copy, ns_rref,...
        rxnOrder_reduced, stoicMat, cplexMod, maxNZrxn, fullRank, noRxn,...
        v_mustBePos_segment, vmbps_tracker, rxnFixPos_store, combiUsed, COLs2Fix,posCol2Fix]...
        = rankMethod_basic_preloader_cplex(combiToDo);
    if stopNow
        tElapse = tElapse + etime(clock,timeStart);
        disp(tElapse);
        ittCounter = 0;
        fileSaveName_finish = strcat(savDirectory,filesep,'finished_worker_',workerTag,'.mat');
        save(fileSaveName_finish,'ittCounter','tElapse','storerxnNZarray','combiToDo');
        return
    end
end
% disp(fileSaveName)
while 1
%     fprintf('%1.0f\t',indepRxnZero(end-20:end));
%     fprintf('\n');
%     pause(0.1)]
% if ittCounter == 19
% end
    firstRound = true;
    if cc == 0
        break
    end
    cplexMod.Model.lhs = zeros(noRxn,1);
    cplexMod.Model.rhs = inf(noRxn,1);
    while 1
        if firstRound
            indepLevel = nextIndepLevelToBump(indepRxnZero, cc, fullRank,noRxn);
            rxnFixPos = indepRxnZero(indepLevel);
            indepRxnZero(indepLevel:end) = 0;
            firstRound = false;
            cc = indepLevel  - 1;
        end
        if ~indepCouldBePos(cc+1)
            if cc == 0
                breakLoop = true;
                'finish'
                break
            end
            rxnFixPos = indepRxnZero(cc);
            indepRxnZero(cc) = 0;
            cc = cc - 1;
            continue
        end
        rxnFixPos_store = [rxnFixPos_store(rxnFixPos_store<rxnFixPos) rxnFixPos];
        
        vmbps_tracker(cc+1:end) = false;
        v_mustBePos_segment(:,~vmbps_tracker & any(v_mustBePos_segment,1)) = false;

        if cc == 0
            v_mustBePos_segment(:,1) = calculateVpos_cplex(rxnFixPos_store,...
                v_mustBePos_segment(:,1), cplexMod);
            hitRxn = [rxn_pos_permanent; rxnOrder_reduced(v_mustBePos_segment(:,1))];
            DOF = length(hitRxn) - rank(stoicMat(hitRxn,:));
            if DOF > 1
                breakLoop = true;
                'finish'
                break
            else
                [~, knownIndependent, ~] = myrref(ns_rref,[],rxnFixPos_store,[],[]);
            end
        end
        
        v_mustBePos = any(v_mustBePos_segment,2);
        v_mustBePos(rxnFixPos_store) = true;
        knownIndependent_red = knownIndependent(knownIndependent<=rxnFixPos);
        v_mustBePos(knownIndependent_red) = true;
        v_mustBePos(indepRxnZero(1:cc)) = false;
        
        hitRxn = ~v_mustBePos;
        hitRxn(1:rxnFixPos) = false;
        hitRxn(indepRxnZero(1:cc)) = true;
        if rank(ns_rref(hitRxn,:)) < fullRank - 1
            if cc == 0
                breakLoop = true;
               break
            end
            rxnFixPos = indepRxnZero(cc);
            indepRxnZero(cc) = 0;
            cc = cc - 1;
            continue
        end
        
        hitRxn = [rxn_pos_permanent; rxnOrder_reduced(v_mustBePos)];
        DOF = length(hitRxn) - rank(stoicMat(hitRxn,:));
        if DOF > 1
            if cc == 0
                breakLoop = true;
               break
            end
            rxnFixPos = indepRxnZero(cc);
            indepRxnZero(cc) = 0;
            cc = cc - 1;
            continue
        end
        if DOF == 1
            cplexMod.Model.lhs = zeros(noRxn,1);
            cplexMod.Model.rhs = inf(noRxn,1);
            cplexMod.Model.lhs(v_mustBePos) = 1;            
            cplexMod.Model.rhs(~v_mustBePos) = 0;
            cplexMod.solve();
            opStatus = cplexMod.Solution.status;
            cplexMod.Model.lhs = zeros(noRxn,1);
            cplexMod.Model.rhs = inf(noRxn,1);
           
            if opStatus == 1
                storerxnNZarray(:,end+1) = false;
                storerxnNZarray(hitRxn,end) = true;
                disp([min(indepRxnZero) size(storerxnNZarray,2)]);
            end

            if cc == 0
                breakLoop = true;
               break
            end
            rxnFixPos = indepRxnZero(cc);
            indepRxnZero(cc) = 0;
            cc = cc - 1;
            continue
        end
        break
        %%%%%%%%%%%%%%%%%
    end
    if breakLoop
        'finish'
        break
    end
    %%%%%%%%%%%%good for large networks with lots of solns%%%%%%%%%%%    
%     disp(rxnFixPos_store);
    cplexMod.Model.lhs = zeros(noRxn,1);
    cplexMod.Model.lhs(rxnFixPos_store) = 1;
    cplexMod.Model.rhs = inf(noRxn,1);
    cplexMod.Model.rhs(indepRxnZero(1:cc)) = 0;
    cplexMod.solve();
    
    v = ns_copy*cplexMod.Solution.x;
%     disp(indepRxnZero)
%     disp(rxnFixPos_store)
    ittCounter = ittCounter +1;
%     if ittCounter == 2
%     end
%     disp(ittCounter)
    indepCouldBePos(cc+1:end) = false;

    %%%%%%%%%%%%%%%%%%%%%%%%%%%%%%%%%%%%%%%%%%%%%%%%%%%%%%%%%%%%%%%
    
    for i = rxnFixPos+1:noRxn

        if v_mustBePos(i)
            continue
        end
        if rank([ns_rref(indepRxnZero(1:cc),:);ns_rref(i,:)]) == cc+1
            solnFound = false;
            posSolnFound = false;
            cplexMod.Model.rhs(i) = 0;
            if v(i) < smallNoTol
                solnFound = true;
                    posSolnFound = calculateVpos_row_cplex(i, cplexMod);

            else
                posSolnFound = true;
                cplexMod.solve();
                opStatus = cplexMod.Solution.status;
                if opStatus == 1
                    solnFound = true;
                    v = ns_copy*cplexMod.Solution.x;
                end
            end
            
            if solnFound
                
                %modify v_mustbePosx
                cc = cc + 1;
                indepRxnZero(cc) = i;
                if posSolnFound
                    indepCouldBePos(cc) = true;
                end
                if cc == fullRank-1
                    hitRxn = [rxn_pos_permanent; rxnOrder_reduced(v>smallNoTol)];
                    DoF = length(hitRxn) - rank(stoicMat(hitRxn,:));
                    
                    if DoF == 1
                        storerxnNZarray(:,end+1) = false;
                        storerxnNZarray(hitRxn,end) = true;
                        disp([min(indepRxnZero) size(storerxnNZarray,2)]);
                    end
                    break
                end
                
                hitRxn = ~v_mustBePos;
                hitRxn(1:i) = false;
                hitRxn(indepRxnZero(1:cc)) = true;
                if rank(ns_rref(hitRxn,:)) < fullRank - 1
                    break
                end
                
                hitSeg = cc + 1;
                vmbps_tracker(hitSeg) = true;
                rxnToDo = true(noRxn,1);
                rxnToDo(v_mustBePos) = false;
                rxnToDo(indepRxnZero(1:cc)) = false;
                rxnToDo(rxnToDo) = v(rxnToDo)>smallNoTol;
                                
                while any(rxnToDo)
                    hitCheck = find(rxnToDo,1,'first');
                    
                    cplexMod.Model.rhs(hitCheck) = 0;
                    cplexMod.solve();
                    opStatus = cplexMod.Solution.status;

                    if opStatus == 1
                        v = ns_copy*cplexMod.Solution.x;
                        rxnToDo(rxnToDo) = v(rxnToDo)>smallNoTol;
                        rxnToDo(hitCheck) = false;
                    else
                        v_mustBePos_segment(hitCheck,hitSeg) = true;
                        rxnToDo(hitCheck) = false;
                    end
                    cplexMod.Model.rhs(hitCheck) = inf;
                end
                
                v_mustBePos = v_mustBePos | any(v_mustBePos_segment,2);
                
                if sum(~v_mustBePos(i+1:end)) + cc < fullRank - 1
                    break
                end
                if sum(v_mustBePos) > maxNZrxn
                    break
                end
                
                hitRxn = [rxn_pos_permanent; rxnOrder_reduced(v_mustBePos)];
                DOF_s = length(hitRxn) - rank(stoicMat(hitRxn,:));
                if DOF_s > 1
                    break
                elseif DOF_s==1
                    cplexMod.Model.lhs = zeros(noRxn,1);
                    cplexMod.Model.rhs = inf(noRxn,1);
                    cplexMod.Model.lhs(v_mustBePos) = 1;
                    cplexMod.Model.rhs(~v_mustBePos) = 0;
                    cplexMod.solve();
                    opStatus = cplexMod.Solution.status;
                    if opStatus == 1
                        storerxnNZarray(:,end+1) = false;
                        storerxnNZarray(hitRxn,end) = true;
                        disp([min(indepRxnZero) size(storerxnNZarray,2)]);
                    end
                    break
                end
                
                
            else%soln not found
                cplexMod.Model.rhs(i) = inf;
                v_mustBePos(i) = true;
                v_mustBePos_segment(i,cc+1) = true;
                
                if sum(~v_mustBePos(i+1:end)) + cc < fullRank - 1
                    break
                end
                if sum(v_mustBePos) > maxNZrxn
                    break
                end
                
                hitRxn = [rxn_pos_permanent; rxnOrder_reduced(v_mustBePos)];
                DOF_s = length(hitRxn) - rank(stoicMat(hitRxn,:));
                if DOF_s > 1
                    break
                elseif DOF_s==1
                    cplexMod.Model.lhs = zeros(noRxn,1);
                    cplexMod.Model.rhs = inf(noRxn,1);
                    cplexMod.Model.lhs(v_mustBePos) = 1;
                    cplexMod.Model.rhs(~v_mustBePos) = 0;
                    cplexMod.solve();

                    opStatus = cplexMod.Solution.status;

                    if opStatus == 1
                        storerxnNZarray(:,end+1) = false;
                        storerxnNZarray(hitRxn,end) = true;
                        disp([min(indepRxnZero) size(storerxnNZarray,2)]);
                    end
                    break
                end
            end
            
        end
    end
    if breakLoop
        break
    end
    if rem(ittCounter,4000) == 0
        tElapse = tElapse + etime(clock,timeStart);
        save(fileSaveName,'ittCounter','rxnFixPos_store','storerxnNZarray','cc',...
            'indepRxnZero','indepCouldBePos','knownIndependent','rxn_pos_permanent',...
            'ns_copy','v_mustBePos_segment', 'vmbps_tracker', 'ns_rref','cplexMod',...
            'rxnOrder_reduced','stoicMat','maxNZrxn','fullRank','noRxn','tElapse',...
            'combiUsed', 'SLIPs2Fix','posCol2Fix');
        if rem(ittCounter,40000) == 0
            return
        end
        timeStart = clock;
    end
%     if size(storerxnNZarray,2)>=830
% %         break
%     end
end
disp(ittCounter)
tElapse = tElapse + etime(clock,timeStart);
disp(tElapse)
fileSaveName_finish = strcat(savDirectory,filesep,'finished_worker_',workerTag,'.mat');
save(fileSaveName_finish,'ittCounter','tElapse','storerxnNZarray','combiToDo');
try
    delete(fileSaveName)
catch
    disp('could not delete file');
end
