# Supplementary material for: A depth-first search algorithm to compute elementary flux modes by linear programming
Source: BMC Syst Biol. 2014 Jul 30;8:94. doi: 10.1186/s12918-014-0094-2 (PMC4236763; doi:10.1186/s12918-014-0094-2)
Supplement: Additional file 3: — Contains MATLAB scripts for the depth-first search algorithm. [file s12918-014-0094-2-S3.zip › RankMethod_basic/runner.m]

%author: Lake-Ee Quek 01/10/2012
%AIBN, The University of Queensland
%%to run basic Rank Method%%
clear all;clc;
addpath ./fxns
%%%%%%%%%%%%%%%%%%%%%
runPart = 1; %1, 2, 3, 4, 5
%1: for compressing and generating NS
%2: for generating job candidates
%3: for generating EFMs 
%4: for compiling and decompressing binary EFMs and checking
%5: for generating EFMs with real coefficients
%%%%%%%%%%%%%%%%%%%%%%%%
if runPart == 1
    load ./MATfiles/stoicMat_original
    compressModel(stoicMat);
    generateNS();
end

if runPart == 2
    colToConstrain = 1:5;
    feasibleJobs(colToConstrain);
end

if runPart == 3
    load ./MATfiles/testCombi
    %%% use parfor to do parallel runs%%
    parfor i = 1:size(combi,2)
        %     rankMethod_basic_cplex(i,0,'./workerResults');
        rankMethod_basic_gurobi(i,0,'./workerResults');
    end
end

if runPart == 4
    compileWorkers('./workerResults');
    decompressEFM();
    checkEFMdof([]);
end

if runPart == 5
    load ./MATfiles/EFM_bin
    EFM_real_out = EFMbin2real(EFM_bin);
end
