# Supplementary material for: A depth-first search algorithm to compute elementary flux modes by linear programming
Source: BMC Syst Biol. 2014 Jul 30;8:94. doi: 10.1186/s12918-014-0094-2 (PMC4236763; doi:10.1186/s12918-014-0094-2)
Supplement: Additional file 3: — Contains MATLAB scripts for the depth-first search algorithm. [file s12918-014-0094-2-S3.zip › RankMethod_yields/compileSLIPs.m]

function compileSLIPs()
%function compileSLIPs()
%author: Lake-Ee Quek 01/10/2012
%AIBN, The University of Queensland
%%%compile SLIPs%%
%reads MAT file slipsLoadData.mat and rxnMILP_(index).mat
%creates MAT file candidateSLIPs.mat
%%%notes%%
%-
%%%%%%%%%%

load ./MATfiles/slipsLoadData

aNames = dir(fullfile(pwd,'./slipsResults/rxnMILP_*.mat'));
aNames = struct2cell(aNames);
aNames = aNames(1,:)';
pathStore = [];
for i = 1:length(aNames)
    fileName = strcat('./slipsResults/',aNames{i});
    load(fileName)
    pathStore(:,end+1:end+size(rxnPath,2)) = rxnPath;
end
rxnPath = pathStore;

storeVect = [];
for i = 1:size(pathStore,2)
    nzRow = pathStore(:,i)~=0;
    S_sub = stoicMat(nzRow,:);
    nVect = rref(null(S_sub')')';
%     nVect = normIntVect(nVect);
    nVectBig = zeros(size(pathStore,1),size(nVect,2));
    nVectBig(nzRow,:) = nVect;
    storeVect = [storeVect nVectBig];
end
DOF = size(stoicMat,1) - rank(stoicMat);

y = matchColumnsEqual(rxnPath,rxnPath);
y(y(:,1)<=y(:,2),:) = [];
duplicatedCol = unique(y(:,1));
rxnPath(:,duplicatedCol) = [];

candidateSLIPs = rxnPath;
save ./MATfiles/candidateSLIPs candidateSLIPs
