# Supplementary material for: A depth-first search algorithm to compute elementary flux modes by linear programming
Source: BMC Syst Biol. 2014 Jul 30;8:94. doi: 10.1186/s12918-014-0094-2 (PMC4236763; doi:10.1186/s12918-014-0094-2)
Supplement: Additional file 3: — Contains MATLAB scripts for the depth-first search algorithm. [file s12918-014-0094-2-S3.zip › RankMethod_yields/fxns/calculateVpos_cplex.m]

function v_mustBePos_evolve = calculateVpos_cplex(rxnFixPos,v_mustBePos_evolve,...
    cplexMod,bCon)
%author: Lake-Ee Quek 01/10/2012
%AIBN, The University of Queensland
v_mustBePos_evolve(rxnFixPos) = true;
cplexMod.Model.lhs(rxnFixPos) = bCon(rxnFixPos) + 1;
for i = find(~v_mustBePos_evolve)'
    cplexMod.Model.rhs(i) = bCon(i);
    cplexMod.solve();
    opStatus = cplexMod.Solution.status;
    cplexMod.Model.rhs(i) = inf;
    if opStatus ~= 1
        v_mustBePos_evolve(i) = true;
    end
end
cplexMod.Model.lhs(rxnFixPos) = bCon(rxnFixPos);
