# Supplementary material for: A depth-first search algorithm to compute elementary flux modes by linear programming
Source: BMC Syst Biol. 2014 Jul 30;8:94. doi: 10.1186/s12918-014-0094-2 (PMC4236763; doi:10.1186/s12918-014-0094-2)
Supplement: Additional file 3: — Contains MATLAB scripts for the depth-first search algorithm. [file s12918-014-0094-2-S3.zip › RankMethod_yields/fxns/calculateVpos_row_cplex.m]

function posSolnFound = calculateVpos_row_cplex(rowToDo,cplexMod,bCon)
%author: Lake-Ee Quek 01/10/2012
%AIBN, The University of Queensland
posSolnFound = false;

cplexMod.Model.lhs(rowToDo) = bCon(rowToDo) + 1;
cplexMod.Model.rhs(rowToDo) = inf;
cplexMod.solve();
opStatus = cplexMod.Solution.status;
if opStatus == 1
    posSolnFound = true;
end
cplexMod.Model.lhs(rowToDo) = bCon(rowToDo);
cplexMod.Model.rhs(rowToDo) = bCon(rowToDo);
