# Supplementary material for: A depth-first search algorithm to compute elementary flux modes by linear programming
Source: BMC Syst Biol. 2014 Jul 30;8:94. doi: 10.1186/s12918-014-0094-2 (PMC4236763; doi:10.1186/s12918-014-0094-2)
Supplement: Additional file 3: — Contains MATLAB scripts for the depth-first search algorithm. [file s12918-014-0094-2-S3.zip › RankMethod_yields/fxns/checkElementary.m]

function isElementary = checkElementary(ns,S_ori)
%author: Lake-Ee Quek 01/10/2012
%AIBN, The University of Queensland
isElementary=zeros(size(ns,2),1);
for colToDo = 1:size(ns,2)
    hitNZ = find(ns(:,colToDo)~=0);
    S_ori_sub = S_ori(hitNZ,:);
    S_ori_sub_struct = S_ori_sub;
    S_ori_sub_struct(find(S_ori_sub~=0))=1;
    S_ori_sub(:,find(sum(S_ori_sub_struct,1)==0))=[];
    DOF = size(S_ori_sub,1)-rank(S_ori_sub);
    if DOF == 1
        isElementary(colToDo)=1;
    end
end
