# Supplementary material for: A depth-first search algorithm to compute elementary flux modes by linear programming
Source: BMC Syst Biol. 2014 Jul 30;8:94. doi: 10.1186/s12918-014-0094-2 (PMC4236763; doi:10.1186/s12918-014-0094-2)
Supplement: Additional file 3: — Contains MATLAB scripts for the depth-first search algorithm. [file s12918-014-0094-2-S3.zip › RankMethod_yields/fxns/collapseRxn_yield.m]

function [stoicMat rxnSetTag] = collapseRxn_yield(stoicMat, rxnSetTag,traceRxn)
while 1
    stoicMat_pos = stoicMat>0;
    stoicMat_neg = stoicMat<0;
    oneCol_pos = sum(stoicMat_pos,1) == 1 & traceRxn==0;
    oneCol_neg = sum(stoicMat_neg,1) == 1 & traceRxn==0;
    

    if any(oneCol_pos)
        hitMet = find(oneCol_pos,1);
        hitRowProduce = find(stoicMat(:,hitMet)>0);
        hitRowsConsume = find(stoicMat(:,hitMet)<0);
        stoicProduce = stoicMat(hitRowProduce,hitMet);
        for i = 1:length(hitRowsConsume)
            stoicConsume = -stoicMat(hitRowsConsume(i),hitMet);
            stoicMat(hitRowsConsume(i),:) = stoicMat(hitRowsConsume(i),:) * stoicProduce + ...
                stoicMat(hitRowProduce,:) * stoicConsume;
            rxnSetTag{hitRowsConsume(i)} = [rxnSetTag{hitRowsConsume(i)} rxnSetTag{hitRowProduce}];
        end
        stoicMat(hitRowProduce,:) = [];
        rxnSetTag(hitRowProduce) = [];
        continue
    end
    
    if any(oneCol_neg)
        hitMet = find(oneCol_neg,1);
        hitRowConsume = find(stoicMat(:,hitMet)<0);
        hitRowsProduce = find(stoicMat(:,hitMet)>0);
        stoicConsume = -stoicMat(hitRowConsume,hitMet);
        for i = 1:length(hitRowsProduce)
            stoicProduce = stoicMat(hitRowsProduce(i),hitMet);
            stoicMat(hitRowsProduce(i),:) = stoicMat(hitRowsProduce(i),:) * stoicConsume + ...
                stoicMat(hitRowConsume,:) * stoicProduce;
            rxnSetTag{hitRowsProduce(i)} = [rxnSetTag{hitRowsProduce(i)} rxnSetTag{hitRowConsume}];
        end
        stoicMat(hitRowConsume,:) = [];
        rxnSetTag(hitRowConsume) = [];
        continue
    end
    
    break
end
