# Supplementary material for: A depth-first search algorithm to compute elementary flux modes by linear programming
Source: BMC Syst Biol. 2014 Jul 30;8:94. doi: 10.1186/s12918-014-0094-2 (PMC4236763; doi:10.1186/s12918-014-0094-2)
Supplement: Additional file 3: — Contains MATLAB scripts for the depth-first search algorithm. [file s12918-014-0094-2-S3.zip › RankMethod_yields/fxns/colReduceByRank.m]

function ns_out = colReduceByRank(ns_in)
%author: Lake-Ee Quek 01/10/2012
%AIBN, The University of Queensland
pivotCol=getColWithPivotFast(ns_in);
ns_pivots=ns_in(:,pivotCol);
ns_in(:,pivotCol)=[];
fullRank = rank(ns_in)+size(ns_pivots,2);

if fullRank-size(ns_pivots,2) == size(ns_in,2)
    ns_out = [ns_pivots ns_in];
    return
end
ns_fullRank=[];
while 1
    ns_in_test = ns_in;
    ns_in_test(:,end)=[];
    rNSCT = rank(ns_in_test);

%     fprintf('%1.0f\t%1.0f\t%1.0f\t%1.0f\t%1.0f\n',[size(ns_pivots,2) size(ns_in,2) size(ns_fullRank,2) rNSCT fullRank-size(ns_pivots,2)- size(ns_fullRank,2)])
    if rNSCT == fullRank - size(ns_pivots,2) - size(ns_fullRank,2)
        ns_in(:,end)=[];
        if size(ns_in,2) == rNSCT
            break
        end

        pivotCol=getColWithPivot(ns_in,[ns_pivots ns_fullRank]);
        if length(pivotCol)>0
            ns_pivots=[ns_pivots ns_in(:,pivotCol)];
            ns_in(:,pivotCol)=[];
        end

    else
        ns_fullRank=[ns_fullRank ns_in(:,end)];
        ns_in(:,end)=[];
    end
end

ns_out =[ns_pivots ns_in ns_fullRank];
