# Supplementary material for: A depth-first search algorithm to compute elementary flux modes by linear programming
Source: BMC Syst Biol. 2014 Jul 30;8:94. doi: 10.1186/s12918-014-0094-2 (PMC4236763; doi:10.1186/s12918-014-0094-2)
Supplement: Additional file 3: — Contains MATLAB scripts for the depth-first search algorithm. [file s12918-014-0094-2-S3.zip › RankMethod_yields/fxns/getColCoeff.m]

function colType = getColCoeff(ns_in)
%author: Lake-Ee Quek 01/10/2012
%AIBN, The University of Queensland
%0 for pivot reversible (not used)
%1 for pivot irreversible
%2 for no pivots but all reversible (not used)
%3 for no pivots but has irreversible
colType = ones(size(ns_in,2),1)*3;

ns_s = ns_in~=0;
oneRows = sum(ns_s,2)==1;
colsWithOnes = any(ns_s(oneRows,:),1);
colType(colsWithOnes) = 1;
