# Supplementary material for: A depth-first search algorithm to compute elementary flux modes by linear programming
Source: BMC Syst Biol. 2014 Jul 30;8:94. doi: 10.1186/s12918-014-0094-2 (PMC4236763; doi:10.1186/s12918-014-0094-2)
Supplement: Additional file 3: — Contains MATLAB scripts for the depth-first search algorithm. [file s12918-014-0094-2-S3.zip › RankMethod_yields/fxns/getColWithPivot.m]

function pivotCol = getColWithPivot(ns,oldPivots)
%author: Lake-Ee Quek 01/10/2012
%AIBN, The University of Queensland
if numel(oldPivots)~=0
    oldPivots_struct = oldPivots;
    oldPivots_struct(find(oldPivots_struct~=0))=1;
    def = sum(oldPivots_struct');
    rowToDel = find(def~=0);
    ns(rowToDel,:)=[];
end

ns_struct = ns;
ns_struct(find(ns~=0))=1;
abc = sum(ns_struct');
pivotCol=[];
for i = 1:length(abc)
    if abc(i)==1
        pivotCol=[pivotCol;find(ns(i,:)~=0)];
    end
end
pivotCol=unique(pivotCol);
