# Supplementary material for: A depth-first search algorithm to compute elementary flux modes by linear programming
Source: BMC Syst Biol. 2014 Jul 30;8:94. doi: 10.1186/s12918-014-0094-2 (PMC4236763; doi:10.1186/s12918-014-0094-2)
Supplement: Additional file 3: — Contains MATLAB scripts for the depth-first search algorithm. [file s12918-014-0094-2-S3.zip › RankMethod_yields/fxns/getMorePivots_rp.m]

function [nsMILPrxn, colsWithOnes] = getMorePivots_rp(rxnPath)
%author: Lake-Ee Quek 01/10/2012
%AIBN, The University of Queensland
randOrder = randperm(size(rxnPath,2));
rxnPath = rxnPath(:,randOrder);
rxnPath = reOrderNScol(rxnPath);

rxnPath_length = sum(rxnPath~=0,1);
DoF = rank(rxnPath);

% pivotCol = getColWithPivotFast(nsMILPrxn);
% minCutOff = length(pivotCol);
% nsMILPrxn = nsMILPrxn(:,pivotCol);
nsMILPrxn = rxnPath(:,1);
while 1
    noneFound = true;
    oneRows = sum(nsMILPrxn~=0,2) == 1;
    availCol = ~any(rxnPath(oneRows,:)~=0,1);
    if ~any(availCol)
        break
    end
    rxnPath_sample = rxnPath(:,availCol);
    for i = 1:size(rxnPath_sample,2)
        if rank([nsMILPrxn rxnPath_sample(:,i)]) == size(nsMILPrxn,2) + 1 ...
                && length(getColWithPivotFast([nsMILPrxn rxnPath_sample(:,i)])) == size(nsMILPrxn,2) + 1
            nsMILPrxn = [nsMILPrxn rxnPath_sample(:,i)];
            noneFound = false;
            break
        end
    end
    if noneFound
        break
    end
%     disp(size(nsMILPrxn,2))
end


while 1
    noneFound = true;
    oneRows = sum(nsMILPrxn~=0,2) == 1;
    availCol = ~any(rxnPath(oneRows,:)~=0,1);
    if ~any(availCol)
        break
    end
    rxnPath_sample = rxnPath(:,availCol);
    for i = 1:size(rxnPath_sample,2)
        if rank([nsMILPrxn rxnPath_sample(:,i)]) == size(nsMILPrxn,2) + 1
            nsMILPrxn = [nsMILPrxn rxnPath_sample(:,i)];
            noneFound = false;
            break
        end
    end
    if noneFound
        break
    end
%     disp(size(nsMILPrxn,2))
end
minCutOff = length(getColWithPivotFast(nsMILPrxn));
loopCounter = 0;
while size(nsMILPrxn,2) < DoF
    for i = 1:size(rxnPath,2)
        if rank([nsMILPrxn rxnPath(:,i)]) == size(nsMILPrxn,2) + 1 ...
                && length(getColWithPivotFast([nsMILPrxn rxnPath(:,i)])) >= minCutOff - loopCounter
            %         disp(size(nsMILPrxn,2))
            nsMILPrxn = [nsMILPrxn rxnPath(:,i)];
            minCutOff = length(getColWithPivotFast(nsMILPrxn));
        end
    end
    loopCounter = loopCounter + 1;
end
pivotCols = getColWithPivotFast(nsMILPrxn);
fprintf('size of ns: %1.0f\n',size(nsMILPrxn,2));
fprintf('no of pivots: %1.0f\n',length(pivotCols));
fprintf('no of nz elements: %1.0f\n',sum(sum(nsMILPrxn~=0)));

nsMILPrxn_s = nsMILPrxn~=0;
ns_irrev_s = nsMILPrxn_s(:,pivotCols);
ns_rev_s = nsMILPrxn_s;
ns_rev_s(:,pivotCols) = [];

incdMat = +ns_irrev_s' * ns_rev_s;
oneRows = sum(incdMat~=0,2)==1;
colsWithOnes = any(incdMat(oneRows,:),1);
fprintf('no. candidate rev basis vectors: %1.0f(%1.0f)\t',sum(colsWithOnes), size(ns_rev_s,2));
fprintf('[ ');
hitColsWithOnes = find(colsWithOnes);
for i = 1:length(hitColsWithOnes)
    fprintf('%1.0f ',hitColsWithOnes(i));
end
fprintf(']\n');
