# Supplementary material for: A depth-first search algorithm to compute elementary flux modes by linear programming
Source: BMC Syst Biol. 2014 Jul 30;8:94. doi: 10.1186/s12918-014-0094-2 (PMC4236763; doi:10.1186/s12918-014-0094-2)
Supplement: Additional file 3: — Contains MATLAB scripts for the depth-first search algorithm. [file s12918-014-0094-2-S3.zip › RankMethod_yields/fxns/normIntVect.m]

function y = normIntVect(x)
%author: Lake-Ee Quek 01/10/2012
%AIBN, The University of Queensland
x_ori=x;
%normalize column vector into smallest integers
x(find(abs(x)<1e-7))=0;
nonZero = find(x~=0);
x(nonZero) = x(nonZero)./min(abs(x(nonZero)));
% x=round(x*1e10)/1e10;
% nonZero = find(x~=0);
[nom,denom]=rat(x(nonZero),1e-6);
% fprintf('.')
denom_list = unique(denom);
multi = 1;
for i = 1:length(denom_list);
    try
        multi = lcm(multi,denom_list(i));
    catch
        disp('error_LCM');
%         disp('error');
    end
%     if multi > 1e6
%         y = 'a';
%         return
%     end
end
% % multi
% 
% %     'a large'
% end

y = round(x*multi);
