# Supplementary material for: A depth-first search algorithm to compute elementary flux modes by linear programming
Source: BMC Syst Biol. 2014 Jul 30;8:94. doi: 10.1186/s12918-014-0094-2 (PMC4236763; doi:10.1186/s12918-014-0094-2)
Supplement: Additional file 3: — Contains MATLAB scripts for the depth-first search algorithm. [file s12918-014-0094-2-S3.zip › RankMethod_yields/fxns/reOrderNScol.m]

function ns_out = reOrderNScol(ns_in)
%author: Lake-Ee Quek 01/10/2012
%AIBN, The University of Queensland
nsDummy = ns_in;
ns_out = ns_in(:,colperm(nsDummy));
