# Supplementary material for: A depth-first search algorithm to compute elementary flux modes by linear programming
Source: BMC Syst Biol. 2014 Jul 30;8:94. doi: 10.1186/s12918-014-0094-2 (PMC4236763; doi:10.1186/s12918-014-0094-2)
Supplement: Additional file 3: — Contains MATLAB scripts for the depth-first search algorithm. [file s12918-014-0094-2-S3.zip › RankMethod_yields/generateRxnSLIPs.m]

function generateRxnSLIPs(rxnToDo, pathwayLengthCap, maxSoln)
%function generateRxnSLIPs(rxnToDo, pathwayLengthCap, maxSoln)
%author: Lake-Ee Quek 01/10/2012
%AIBN, The University of Queensland
%%%generate SLIPs%%
%rxnToDo: index of reactions which slips span
%pathwayLengthCap: limit length of silps
%maxSoln: how many slips that span this reaction to generate
%reads MAT file slipsLoadData.mat
%creates MAT file rxnMILP_(rxnToDo).mat
%%%notes%%
%-use Gurobi's MILP. Make sure path to gurobi is provided
%%%%%%%%%%

fileName = strcat('rxnMILP_',num2str(rxnToDo),'.mat');
aNames = dir(fullfile(pwd,'./slipsResults/rxnMILP_*.mat'));
aNames = struct2cell(aNames);
aNames = aNames(1,:)';
if any(strcmp(fileName,aNames))
    return
end

load ./MATfiles/slipsLoadData

params.OutputFlag = 0;
model.obj = f;
model.vtype = vartypes;

%%%%choose reaction to do, force active activity%%%%
lb(rxnToDo) = 1;
binXpos = find(x_binType);
lb(binXpos(rxnToDo)) = 1;

model.lb = lb;
model.ub = ub;

b_rhs_extra(1) = pathwayLengthCap;

fileName = strcat('./slipsResults/rxnMILP_',num2str(rxnToDo));

rxnPath = [];
disp([rxnToDo pathwayLengthCap]);
while 1
    foundSoln = false;

    model.A = sparse([A_mat; A_mat_extra]);
    model.rhs = [b_rhs; b_rhs_extra];
    model.sense = [contypes contypes_extra];
    
    result_gur = gurobi(model,params);
        
    if strcmp('OPTIMAL',result_gur.status)
        X = result_gur.x;
        v_X = X(~x_binType);
        v_X(v_X<1e-6) = 0;
        bin_X = X(x_binType);
        if sum(abs(stoicMat'*v_X)) < 1e-6 && checkElementary(v_X,stoicMat)
            
            v_X_test = normIntVect(v_X);
            
            if any(abs(v_X_test)>1e6)
                S_sub = stoicMat(v_X~=0,:);
                v_X_test = normIntVect(rref(null(S_sub')')');
                v_X(v_X~=0) = v_X_test;
            else
                v_X = v_X_test;
            end
            rxnPath(:,end+1) = v_X;
            foundSoln = true;
            
            v_X_s = v_X~=0;
            hitNZ = sum(v_X_s);
            if hitNZ < b_rhs_extra(1)
                b_rhs_extra(1) = hitNZ;
            end
            A_mat_extra(end+1,:) = [zeros(1,size(stoicMat,1)) v_X_s'];
            b_rhs_extra(end+1,1) = hitNZ-1;
            contypes_extra(end+1) = '<';
        end
    end
    if ~foundSoln
        break
    else
        save(fileName,'rxnToDo', 'rxnPath');
    end
    if size(rxnPath,2) >= maxSoln
        break
    end
end
