# Supplementary material for: A depth-first search algorithm to compute elementary flux modes by linear programming
Source: BMC Syst Biol. 2014 Jul 30;8:94. doi: 10.1186/s12918-014-0094-2 (PMC4236763; doi:10.1186/s12918-014-0094-2)
Supplement: Additional file 3: — Contains MATLAB scripts for the depth-first search algorithm. [file s12918-014-0094-2-S3.zip › RankMethod_yields/generateSLIPsMatrix.m]

function generateSLIPsMatrix(noRepeats)
%function generateSLIPsMatrix(noRepeats)
%author: Lake-Ee Quek 01/10/2012
%AIBN, The University of Queensland
%%%compile SLIPs%%
%noRepeats: specify how many repeats when reducing to independent set
%reads MAT file candidateSLIPs.mat
%creates MAT file candidateSLIPsMatrix.mat
%%%notes%%
%-repeat is required because expression of independent set not unique
%-repeat to find a version of the independent matrix with the most
%candidate of constrained reversible basis vectors
%-important to check that number of final slips columns equal DoF of
%stoicMat
%%%%%%%%%%
load ./MATfiles/candidateSLIPs
load ./MATfiles/compressedModel
storeScore=zeros(0,4);
storeNS = cell(noRepeats,1);
candidateSLIPsMatrix = cell(noRepeats,1);
for i = 1:noRepeats
    fprintf('repeat: %1.0f\n',i);
    [nsMILPrxn, colsWithOnes] = getMorePivots_rp(candidateSLIPs);
    candidateSLIPsMatrix{i} = nsMILPrxn;
    fprintf('%%%%%%%%%%%%%%%%%%%%%%%%%%\n\n');
end
fprintf('original slips matrix size: %1.0f\n', size(candidateSLIPs,2));
fprintf('stoic mat DoF: %1.0f\n', size(stoicMat,1) - rank(stoicMat));
save ./MATfiles/candidateSLIPsMatrix candidateSLIPsMatrix stoicMat
