# Supplementary material for: A depth-first search algorithm to compute elementary flux modes by linear programming
Source: BMC Syst Biol. 2014 Jul 30;8:94. doi: 10.1186/s12918-014-0094-2 (PMC4236763; doi:10.1186/s12918-014-0094-2)
Supplement: Additional file 3: — Contains MATLAB scripts for the depth-first search algorithm. [file s12918-014-0094-2-S3.zip › RankMethod_yields/runner.m]

%author: Lake-Ee Quek 01/10/2012
%AIBN, The University of Queensland
%%to run efm-based parallelization with yield criteria Rank Method%%
clear all;clc;
runPart = 1; %1, 2, 3, 4, 5, 6, 7, 8
%1: for compressing and generating SLIPs candidates
%2: for compiling SLIPs candidates
%3: for generating different candidates of SLIPs matrix 
%4: for choosing SLIPs matrix to use for EFM generation
%5: for generating sub jobs
%6: for generating EFMs
%7: for compiling EFMs, decompressing binary EFMs, and checking
%8: for generating EFMs with real coefficients
addpath ./fxns
if runPart == 1
    load ./MATfiles/stoicMat_original
    %%%%%%%% track rxn to be constrained%%%
    noTraceRxn = 2;
    traceRxn = [false(1,size(stoicMat,2)) true(1,noTraceRxn)];
    addStoicCols = zeros(size(stoicMat,1),noTraceRxn);
    addStoicCols(1,1) = 1; %glucose uptake is rxn 1 in model subaa, first reaction constrained
    addStoicCols(20,2) = 1; %valine production is rxn 20 in model subaa , second reaction constrained
    stoicMat = [stoicMat addStoicCols];
    %%%%%%%%%%%%%%%%%%%%%%%%%%%%%%
    
    compressModel_yield(stoicMat, traceRxn);
%     return
    noRxn = slipsLoader();
    pathLengthCap = [2:2:8 10:5:25 30:10:noRxn];%adjust accordingly
%     pathLengthCap = 3;
    for i = pathLengthCap
        parfor j = 1:noRxn
            generateRxnSLIPs(j,i,10);
        end
    end
end    

if runPart == 2
    compileSLIPs();
end

if runPart == 3
    RandStream.setDefaultStream(RandStream('mt19937ar','seed',sum(100*clock)));
    noRepeats = 10;
    generateSLIPsMatrix(noRepeats);
end

if runPart == 4
    matrixChosen = 9;
    load ./MATfiles/candidateSLIPsMatrix
    slipsMatrix = candidateSLIPsMatrix{matrixChosen};
    save ./MATfiles/efmLoadData slipsMatrix stoicMat
end

if runPart == 5
    SLIPs2Fix = [3 4 5];
    %%%%%%%%%%%%%%%%
    fluxBoundary = [
        100 100 %glucose lb ub (first reaction constrained)
        85 100%valine lb ub 100% (second reaction constrained)
        ];
    %%%%%%%%%%%%%%%%%%%%%%
    feasibleJobs_yield(SLIPs2Fix, fluxBoundary);
end

if runPart == 6
    load ./MATfiles/testCombi
    %%% use parfor to do parallel runs%%
    parfor i = 1:size(combi,2)
%         rankMethod_slips_yield_cplex(i,0,'./workerResults');
        rankMethod_slips_yield_gurobi(i,0,'./workerResults');
    end
end

if runPart == 7
    compileWorkers('./workerResults');
    decompressEFM_yield();
    checkEFMdof([]);
end

if runPart == 8
    load ./MATfiles/EFM_bin
    EFM_real_out = EFMbin2real(EFM_bin);
end
