# Supplementary material for: A depth-first search algorithm to compute elementary flux modes by linear programming
Source: BMC Syst Biol. 2014 Jul 30;8:94. doi: 10.1186/s12918-014-0094-2 (PMC4236763; doi:10.1186/s12918-014-0094-2)
Supplement: Additional file 3: — Contains MATLAB scripts for the depth-first search algorithm. [file s12918-014-0094-2-S3.zip › RankMethod_yields/slipsLoader.m]

function noRxn = slipsLoader()
%function noRxn = slipsLoader()
%author: Lake-Ee Quek 01/10/2012
%AIBN, The University of Queensland
%%%create matlab variables required to generate SLIPs%%
%noRxn: number of reactions in stoic. matrix
%reads MAT files compressedModel.mat
%creates MAT file slipsLoadData.mat
%creates MAT file rxnMILP_0.mat for pairs of identical but opposite reactions
%%%notes%%
%-use Gurobi's MILP. Make sure path to gurobi is provided
%%%%%%%%%%

clear all;clc;
load ./MATfiles/compressedModel

bValue = 5000;
noRxn = size(stoicMat,1);
noMet = size(stoicMat,2);

v_varTypes = '';
v_varTypes(1:noRxn) = 'C';
v_f = zeros(noRxn,1);

bin_varTypes = '';
bin_varTypes(1:noRxn) = 'B';
bin_f = ones(noRxn,1);

vartypes = [v_varTypes bin_varTypes];
f = [v_f;bin_f];

x_binType = false(length(vartypes),1);
x_binType(strfind(vartypes,'B')) = true;

lb = zeros(noRxn*2,1);
ub = ones(noRxn*2,1)*bValue;
ub(x_binType) = 1;

A_mat = [
    stoicMat' zeros(noMet, noRxn)
    eye(noRxn)*10 -eye(noRxn)*bValue
    ];

b_rhs = [zeros(noMet,1);zeros(noRxn,1)];
    
contypes = '';
contypes(1:noMet) = '=';
contypes(noMet+1:noMet+noRxn) = '<';

%%%%match rxn equal and opposite%%%
matchVectors = zeros(noRxn,0);
matchCounter = 0;
stoicMat_s = stoicMat~=0;
for i = 1:size(stoicMat,1)
    for j = i+1:size(stoicMat,1)
        if all(stoicMat_s(i,:) == stoicMat_s(j,:))
            colDo = stoicMat_s(i,:);
            ratEle = stoicMat(i,colDo)./stoicMat(j,colDo);
            ratEle = unique(ratEle);
            if length(ratEle) == 1 && ratEle < 0
                matchCounter = matchCounter + 1;
                [num denom] = rat(abs(ratEle));
                matchVectors(i,matchCounter) = num;
                matchVectors(j,matchCounter) = denom;
            end
        end
    end
end

if ~isempty(matchVectors)
    A_mat = [A_mat;
        zeros(size(matchVectors,2),noRxn) matchVectors'~=0
        ];
    b_rhs = [b_rhs; ones(size(matchVectors,2),1)];
    contypes_pair = '';
    contypes_pair(1:size(matchVectors,2)) = '<';
    contypes = [contypes contypes_pair];
end

%%%%%%%%%%%%
A_mat_extra = [zeros(1,noRxn) ones(1,noRxn)];%find more than one solns of the same min length
b_rhs_extra = noRxn;
contypes_extra = '<';

save ./MATfiles/slipsLoadData vartypes f x_binType lb ub A_mat b_rhs ...
    A_mat_extra b_rhs_extra stoicMat contypes contypes_extra

rxnToDo = 0;
rxnPath = matchVectors;
save ./slipsResults/rxnMILP_0 rxnToDo rxnPath
