# Supplementary material for: A depth-first search algorithm to compute elementary flux modes by linear programming
Source: BMC Syst Biol. 2014 Jul 30;8:94. doi: 10.1186/s12918-014-0094-2 (PMC4236763; doi:10.1186/s12918-014-0094-2)
Supplement: Additional file 3: — Contains MATLAB scripts for the depth-first search algorithm. [file s12918-014-0094-2-S3.zip › RankMethod_slips/feasibleJobs.m]

function feasibleJobs(SLIPs2Fix)
%function feasibleJobs(SLIPs2Fix)
%author: Lake-Ee Quek 01/10/2012
%AIBN, The University of Queensland
%%%generate feasible sub jobs based on columns of NS constrained%%
%SLIPs2Fix: index of reversible basis vector to be constrained, row vector
%reads MAT file efmLoadData.mat
%creates MAT file testCombi.mat
%%%notes%%
%-inspect finalSLIPs matrix and provide index of columns to be constrained
%-will indicate how many sub jobs generated based on number of columns
%constrained
%-requires Gurobi
%-will take a long time if large number of columns constrained
%%%%%%%%%%

load ./MATfiles/efmLoadData
smallNoTol = 1e-6;
ns = slipsMatrix;
colTypes = getColCoeff(ns);
type3Slips = find(colTypes == 3);
%%%on/off generator%%
combi = [false true];
for i = 2:length(SLIPs2Fix)
    addLine = [false(1, size(combi,2)) true(1, size(combi,2))];
    combi = [combi combi; addLine];
end
% return
combiLength = sum(combi,1);
[combiLength order] = sort(combiLength);
combi = combi(:,order);
%%%%%%%%%%%%%%%%%%%%%%%%

nsType3_flex = ns(:,type3Slips);
ns(:,type3Slips) = [];
nsType3_fix = nsType3_flex(:,SLIPs2Fix);
nsType3_flex(:,SLIPs2Fix) = [];

ns = [ns nsType3_flex -nsType3_flex];

goodCombi = false(1,size(combi,2));
conType = '';
conType(1:size(ns,1)) = '>';

model.sense = conType;
params.OutputFlag  = 0;
        
        
for i = 1:size(combi,2)
    ns_copy = sparse([ns nsType3_fix(:,~combi(:,i)) -nsType3_fix(:,combi(:,i))]);
    bCon = sum(nsType3_fix(:,combi(:,i)),2);
    model.A = ns_copy;
    model.rhs = bCon;
    zeroVect = zeros(size(ns_copy,2),1);
    model.obj = zeroVect;
    model.lb = zeroVect;
    model.ub = inf(size(zeroVect));
    result_gur = gurobi(model,params);
    if strcmp('OPTIMAL',result_gur.status)
        goodCombi(i) = true;
    end
end
combi = combi(:,goodCombi);
combiIndex = 1:size(combi,2);

fprintf('number of theoretical jobs: %1.0f\n',length(goodCombi));
fprintf('number of feasible jobs: %1.0f\n',size(combi,2));
save ./MATfiles/testCombi combi SLIPs2Fix combiIndex
