# Supplementary material for: A depth-first search algorithm to compute elementary flux modes by linear programming
Source: BMC Syst Biol. 2014 Jul 30;8:94. doi: 10.1186/s12918-014-0094-2 (PMC4236763; doi:10.1186/s12918-014-0094-2)
Supplement: Additional file 3: — Contains MATLAB scripts for the depth-first search algorithm. [file s12918-014-0094-2-S3.zip › RankMethod_slips/runner.m]

%author: Lake-Ee Quek 01/10/2012
%AIBN, The University of Queensland
%%to run efm-based parallelization Rank Method%%
clear all;clc;
runPart = 1; %1, 2, 3, 4, 5, 6, 7, 8
%1: for compressing and generating SLIPs candidates
%2: for compiling SLIPs candidates
%3: for generating different candidates of SLIPs matrix 
%4: for choosing SLIPs matrix to use for EFM generation
%5: for generating sub jobs
%6: for generating EFMs
%7: for compiling EFMs, decompressing binary EFMs, and checking
%8: for generating EFMs with real coefficients
addpath ./fxns
if runPart == 1
    load ./MATfiles/stoicMat_original
    compressModel(stoicMat);
    noRxn = slipsLoader();
    pathLengthCap = [2:2:8 10:5:25 30:10:noRxn];%adjust accordingly
%     pathLengthCap = 3;
    for i = pathLengthCap
        parfor j = 1:noRxn
            generateRxnSLIPs(j,i,10);
        end
    end
end    

if runPart == 2
    compileSLIPs();
end

if runPart == 3
    RandStream.setDefaultStream(RandStream('mt19937ar','seed',sum(100*clock)));
    noRepeats = 10;
    generateSLIPsMatrix(noRepeats);
end

if runPart == 4
    matrixChosen = 3;
    load ./MATfiles/candidateSLIPsMatrix
    slipsMatrix = candidateSLIPsMatrix{matrixChosen};
    save ./MATfiles/efmLoadData slipsMatrix stoicMat
end

if runPart == 5
    SLIPs2Fix = [3 4 5];
    feasibleJobs(SLIPs2Fix);
end

if runPart == 6
    load ./MATfiles/testCombi
%%% use parfor to do parallel runs%%
parfor i = 1:size(combi,2)
%     rankMethod_slips_cplex(i,0,'./workerResults');
    rankMethod_slips_gurobi(i,0,'./workerResults');
end
end

if runPart == 7
    compileWorkers('./workerResults');
    decompressEFM();
    checkEFMdof([]);
end

if runPart == 8
    load ./MATfiles/EFM_bin
    EFM_real_out = EFMbin2real(EFM_bin);
end
