# Supplementary material for: A depth-first search algorithm to compute elementary flux modes by linear programming
Source: BMC Syst Biol. 2014 Jul 30;8:94. doi: 10.1186/s12918-014-0094-2 (PMC4236763; doi:10.1186/s12918-014-0094-2)
Supplement: Additional file 4: — Contains efmtool ’s tCPU s for the five sub-models and tCPU test results for running sub-model aarna separately using 3, 4, 5, 6, 7 and 8 cores. [file s12918-014-0094-2-S4.xlsx]

## Sheet: efmtool runtime
real world time reported by efmtool (in seconds)	subaa			aa			aarna			aant			aantpe
pre-processing	1.3			0.5			1.7			0.5			0.9
iterate	1.1			8.3			6065			99837			517315	*unfinish, 26th of 39 iteration
post-processing	0.9			13			21			57			NA
CPUtime_start (min)	0:07.81			00:00:06.440000			3:04.40			13:25.63			140:28.72
CPUtime_stop (min)	0:17.85			0:53.73			645:35.31			12210:29			115636:38
CPUtime_diff	10			47			38551			731824			6929770
no CPU	8			8			8			8			16
average time per CPU	1.25			5.875			4818.88			91478			433111
																subaa
	top command record CPU % and cummulative CPU time, recorded at different frequency
	subaa			aa			aarna			aant			aantpe
	%CPU	TIME+		%CPU	TIME+		%CPU	TIME+		%CPU	TIME+		%CPU	TIME+
	2	0:00.01		6	0:00.04		3	0:00.79		6	0:03.73		2	0:00.90
	0	0:00.01		17	0:00.06		2	0:01.42		562	5:41.13		1404	140:28.72
	0	0:00.01		0	0:00.06		3	0:02.39		773	13:25.63		1552	295:40.95
	0	0:00.01		8	0:00.07		13	0:06.30		777	21:12.44		1560	451:45.34
	0	0:00.01		0	0:00.07		593	3:04.40		670	27:55.13		1553	607:04.70
	0	0:00.01		43	0:00.12		702	6:35.32		513	33:03.19		1551	762:12.17
	0	0:00.01		101	0:00.23		774	10:27.73		410	37:09.65		1549	917:07.53
	0	0:00.01		100	0:00.34		771	14:19.45		416	41:19.81		1540	1071:06
	0	0:00.01		100	0:00.45		482	16:44.36		388	45:13.10		1547	1225:50
	0	0:00.01		64	0:00.52		535	19:25.10		776	52:59.10		1555	1381:18
	0	0:00.01		82	0:00.62		763	23:14.36		773	60:43.16		1553	1536:40
	0	0:00.01		35	0:00.66		768	27:04.98		773	68:27.32		1553	1691:59
	0	0:00.01		53	0:00.72		760	30:53.18		778	76:14.60		1552	1847:12
	0	0:00.01		64	0:00.79		590	33:50.52		777	84:01.33		1539	2001:08
	9	0:00.02		27	0:00.82		770	37:41.78		780	91:49.57		1550	2156:07
	9	0:00.03		0	0:00.82		761	41:30.38		775	99:34.96		1556	2311:46
	0	0:00.03		0	0:00.82		776	45:23.39		773	107:19.15		1549	2466:42
	0	0:00.03		36	0:00.86		771	49:14.82		776	115:05.56		1551	2621:49
	0	0:00.03		0	0:00.86		769	53:05.80		775	122:51.37		1514	2773:12
	0	0:00.03		0	0:00.86		772	56:57.78		779	130:39.25		1002	2873:27
	0	0:00.03		0	0:00.86		771	60:49.35		773	138:23.53		1554	3028:55
	0	0:00.03		0	0:00.86		767	64:39.85		782	146:13.09		1559	3184:52
	0	0:00.03		0	0:00.86		755	68:26.50		774	153:58.24		1561	3340:59
	0	0:00.03		0	0:00.86		561	71:15.04		779	161:45.87		1557	3496:43
	0	0:00.03		0	0:00.86		765	75:04.94		779	169:33.55		1546	3651:22
	0	0:00.03		0	0:00.86		781	78:59.66		777	177:20.07		1552	3806:33
	0	0:00.03		0	0:00.86		776	82:52.74		767	185:00.68		1551	3961:41
	0	0:00.03		0	0:00.86		771	86:44.44		777	192:47.24		1555	4117:13
	0	0:00.03		0	0:00.86		772	90:36.33		715	199:56.65		1555	4272:47
	9	0:00.04		0	0:00.86		770	94:27.47		558	205:31.84		1565	4429:19
	0	0:00.04		0	0:00.86		772	98:19.39		490	210:26.14		1558	4585:09
	0	0:00.04		0	0:00.86		772	102:11.17		481	215:15.34		1559	4741:03
	0	0:00.04		36	0:00.90		777	106:04.48		456	219:49.51		1566	4897:39
	0	0:00.04		35	0:00.94		772	109:56.45		372	223:32.76		1566	5054:16
	0	0:00.04		0	0:00.94		771	113:48.06		401	227:33.76		1564	5210:40
	0	0:00.04		0	0:00.94		777	117:41.57		431	231:52.40		1569	5367:38
	0	0:00.04		0	0:00.94		773	121:35.83		380	235:40.47		1571	5524:47
	0	0:00.04		0	0:00.94		772	125:27.64		495	240:37.80		1562	5681:01
	0	0:00.04		0	0:00.94		775	129:20.49		505	245:40.87		1564	5837:24
	0	0:00.04		0	0:00.94		778	133:14.22		509	250:46.73		1570	5994:27
	9	0:00.05		0	0:00.94		772	137:06.02		461	255:23.43		1564	6150:52
	0	0:00.05		27	0:00.97		758	140:53.77		474	260:08.38		1554	6306:20
	0	0:00.05		0	0:00.97		772	144:45.72		343	263:34.65		1555	6461:54
	0	0:00.05		0	0:00.97		773	148:37.81		367	267:14.86		1567	6618:37
	0	0:00.05		18	0:00.99		776	152:30.81		354	270:47.49		1568	6775:28
	0	0:00.05		18	0:01.01		775	156:23.73		413	274:55.31		1567	6932:09
	0	0:00.05		36	0:01.05		775	160:16.47		303	277:57.27		1559	7088:02
	0	0:00.05		0	0:01.05		779	164:10.62		374	281:42.22		1555	7243:33
	0	0:00.05		0	0:01.05		775	168:03.25		776	289:28.62		1549	7398:26
	0	0:00.05		0	0:01.05		778	171:56.97		776	297:14.88		1562	7554:38
	0	0:00.05		0	0:01.05		772	175:48.76		779	305:02.99		1568	7711:28
	0	0:00.05		0	0:01.05		777	179:42.07		780	312:51.46		1566	7868:03
	0	0:00.05		0	0:01.05		776	183:35.13		781	320:40.84		1565	8024:37
	0	0:00.05		0	0:01.05		772	187:26.94		784	328:31.70		1566	8181:13
	0	0:00.05		9	0:01.06		774	191:19.54		789	336:25.74		1568	8338:03
	0	0:00.05		0	0:01.06		774	195:11.99		785	344:17.57		1564	8494:30
	0	0:00.05		0	0:01.06		775	199:04.66		784	352:08.64		1565	8651:02
	0	0:00.05		0	0:01.06		774	202:57.20		788	360:01.98		1563	8807:20
	9	0:00.06		0	0:01.06		776	206:50.15		788	367:55.43		1563	8963:40
	0	0:00.06		0	0:01.06		776	210:43.28		786	375:47.83		1561	9119:47
	0	0:00.06		0	0:01.06		770	214:34.60		788	383:41.13		1563	9276:04
	0	0:00.06		0	0:01.06		773	218:26.88		787	391:34.01		1565	9432:34
	0	0:00.06		0	0:01.06		770	222:18.21		789	399:27.83		1555	9588:07
	0	0:00.06		0	0:01.06		774	226:10.80		786	407:19.76		1558	9743:57
	0	0:00.06		0	0:01.06		769	230:01.84		787	415:12.45		1550	9899:01
	0	0:00.06		0	0:01.06		775	233:54.55		786	423:04.52		1554	10054:24
	0	0:00.06		0	0:01.06		772	237:46.55		789	430:58.19		1559	10210:19
	0	0:00.06		0	0:01.06		768	241:37.22		786	438:50.40		1562	10366:31
	0	0:00.06		0	0:01.06		770	245:28.49		785	446:42.12		1561	10522:36
	0	0:00.06		9	0:01.07		772	249:20.33		786	454:34.44		1559	10678:33
	0	0:00.06		18	0:01.09		769	253:11.41		788	462:27.90		1551	10833:43
	0	0:00.06		0	0:01.09		774	257:04.15		785	470:19.56		1553	10989:01
	0	0:00.06		9	0:01.10		773	260:56.36		787	478:12.27		1548	11143:51
	0	0:00.06		0	0:01.10		763	264:45.51		790	486:06.90		1556	11299:26
	0	0:00.06		0	0:01.10		771	268:37.17		787	493:59.73		1553	11454:44
	0	0:00.06		0	0:01.10		773	272:29.24		788	501:53.24		1555	11610:17
	0	0:00.06		0	0:01.10		772	276:21.14		782	509:42.96		1556	11765:51
	0	0:00.06		0	0:01.10		771	280:12.75		787	517:35.87		1559	11921:50
	9	0:00.07		0	0:01.10		769	284:03.71		787	525:28.61		1557	12077:33
	0	0:00.07		0	0:01.10		750	287:49.13		787	533:21.25		1556	12233:10
	0	0:00.07		0	0:01.10		775	291:41.87		783	541:11.50		1553	12388:27
	0	0:00.07		0	0:01.10		769	295:32.80		783	549:01.79		1560	12544:28
	0	0:00.07		0	0:01.10		769	299:23.66		783	556:51.95		1565	12700:57
	0	0:00.07		9	0:01.11		774	303:16.01		784	564:42.79		1552	12856:12
	0	0:00.07		0	0:01.11		776	307:09.21		779	572:30.79		1555	13011:45
	0	0:00.07		0	0:01.11		769	311:00.13		783	580:20.87		1553	13167:06
	0	0:00.07		9	0:01.12		770	314:51.50		782	588:10.71		1554	13322:33
	0	0:00.07		0	0:01.12		769	318:42.62		781	595:59.71		1563	13478:50
	0	0:00.07		0	0:01.12		769	322:33.65		777	603:46.55		1566	13635:31
	0	0:00.07		0	0:01.12		773	326:25.85		781	611:35.85		1567	13792:17
	0	0:00.07		0	0:01.12		766	330:15.89		783	619:26.20		1563	13948:34
	0	0:00.07		9	0:01.13		769	334:06.83		783	627:16.60		1562	14104:48
	0	0:00.07		0	0:01.13		772	337:58.71		783	635:07.00		1563	14261:05
	0	0:00.07		0	0:01.13		767	341:48.98		780	642:55.81		1552	14416:18
	0	0:00.07		0	0:01.13		770	345:40.38		780	650:44.40		1556	14571:54
	0	0:00.07		0	0:01.13		775	349:33.11		776	658:30.40		1559	14727:51
	0	0:00.07		0	0:01.13		768	353:23.92		783	666:20.53		1563	14884:13
	0	0:00.07		0	0:01.13		764	357:13.50		780	674:09.12		1568	15041:01
	0	0:00.07		0	0:01.13		712	360:47.31		780	681:57.70		1564	15197:29
	0	0:00.07		0	0:01.13		679	364:11.43		777	689:44.41		1557	15353:15
	0	0:00.07		0	0:01.13		560	366:59.74		781	697:33.57		1539	15507:11
	0	0:00.07		0	0:01.13		564	369:49.28		776	705:19.42		1569	15664:08
	0	0:00.07		0	0:01.13		532	372:29.04		776	713:05.62		1571	15821:18
	0	0:00.07		0	0:01.13		540	375:11.40		777	720:52.07		1568	15978:08
	0	0:00.07		9	0:01.14		508	377:44.13		775	728:37.78		1570	16135:12
	0	0:00.07		0	0:01.14		502	380:14.85		779	736:25.56		1570	16292:12
	9	0:00.08		0	0:01.14		482	382:39.60		777	744:12.35		1571	16449:18
	0	0:00.08		0	0:01.14		449	384:54.46		773	751:56.73		1567	16606:03
	0	0:00.08		0	0:01.14		464	387:13.86		778	759:44.10		1569	16762:59
	0	0:00.08		9	0:01.15		412	389:17.62		779	767:31.76		1555	16918:30
	0	0:00.08		0	0:01.15		378	391:11.25		775	775:17.21		1560	17074:31
	0	0:00.08		0	0:01.15		514	393:45.69		777	783:03.77		1554	17229:55
	9	0:00.09		9	0:01.16		347	395:30.00		777	790:50.34		1562	17386:07
	0	0:00.09		0	0:01.16		290	396:57.15		769	798:32.12		1558	17541:58
	0	0:00.09		0	0:01.16		320	398:33.26		774	806:17.01		1558	17697:48
	0	0:00.09		0	0:01.16		321	400:09.64		773	814:01.56		1561	17853:59
	0	0:00.09		53	0:01.22		312	401:43.25		775	821:46.80		1562	18010:14
	0	0:00.09		9	0:01.23		263	403:02.32		772	829:30.25		1565	18166:45
	9	0:00.10		26	0:01.26		262	404:20.91		775	837:15.71		1562	18322:58
	0	0:00.10		9	0:01.27		280	405:44.87		775	845:01.17		1558	18478:47
	45	0:00.15		9	0:01.28		260	407:02.84		775	852:46.59		1554	18634:14
	99	0:00.26		0	0:01.28		284	408:28.14		773	860:30.77		1555	18789:48
	99	0:00.37		0	0:01.28		481	410:52.64		770	868:13.31		1551	18944:58
	108	0:00.49		0	0:01.28		496	413:21.68		772	875:57.32		1545	19099:31
	45	0:00.54		0	0:01.28		291	414:49.05		773	883:41.88		1556	19255:08
	0	0:00.54		0	0:01.28		303	416:20.00		760	891:18.26		1565	19411:42
	0	0:00.54		0	0:01.28		282	417:44.84		784	899:09.15		1566	19568:17
	0	0:00.54		0	0:01.28		298	419:14.46		781	906:58.00		1563	19724:39
	9	0:00.55		18	0:01.30		277	420:37.69		781	914:47.29		1561	19880:49
	0	0:00.55		0	0:01.30		323	422:14.67		781	922:36.56		1561	20036:56
	0	0:00.55		0	0:01.30		262	423:33.44		782	930:26.42		1557	20192:40
	18	0:00.57		0	0:01.30		341	425:15.85		782	938:16.12		1556	20348:17
	36	0:00.61		0	0:01.30		305	426:47.47		784	946:07.10		1554	20503:40
	63	0:00.68		0	0:01.30		318	428:23.10		783	953:57.53		1558	20659:30
	9	0:00.69		0	0:01.30		290	429:50.16		779	961:45.20		1552	20814:42
	27	0:00.72		0	0:01.30		311	431:23.63		779	969:32.99		1551	20969:50
	0	0:00.72		0	0:01.30		296	432:52.52		778	977:20.04		1557	21125:31
	0	0:00.72		0	0:01.30		303	434:23.53		782	985:10.62		1558	21281:18
	9	0:00.73		0	0:01.30		364	436:12.78		780	992:59.34		1535	21434:49
	0	0:00.73		0	0:01.30		312	437:46.36		781	1000:48		1552	21590:01
	9	0:00.74		0	0:01.30		678	441:10.01		781	1008:37		1556	21745:37
	0	0:00.74		0	0:01.30		775	445:02.75		779	1016:25		1563	21901:57
	0	0:00.74		0	0:01.30		765	448:52.41		782	1024:15		1563	22058:16
	0	0:00.74		0	0:01.30		770	452:44.86		784	1032:06		1567	22215:01
	9	0:00.75		0	0:01.30		771	456:36.41		776	1039:52		1562	22371:12
	9	0:00.76		0	0:01.30		769	460:27.42		779	1047:40		1562	22527:28
	0	0:00.76		0	0:01.30		772	464:19.21		779	1055:28		1559	22683:27
	18	0:00.78		9	0:01.31		776	468:12.14		781	1063:17		1558	22839:15
	9	0:00.79		0	0:01.31		771	472:03.74		778	1071:04		1556	22994:52
	9	0:00.80		0	0:01.31		769	475:54.72		777	1078:51		1556	23150:28
	9	0:00.81		0	0:01.31		769	479:45.63		778	1086:38		1557	23306:14
	18	0:00.83		0	0:01.31		772	483:37.42		775	1094:24		1562	23462:29
	0	0:00.83		0	0:01.31		772	487:29.19		783	1102:14		1562	23618:46
	0	0:00.83		0	0:01.31		771	491:20.89		787	1110:07		1558	23774:36
	9	0:00.84		0	0:01.31		779	495:14.99		781	1117:56		1562	23930:52
	9	0:00.85		0	0:01.31		775	499:07.67		783	1125:46		1562	24087:04
	0	0:00.85		9	0:01.32		772	502:59.56		785	1133:38		1555	24242:36
	9	0:00.86		0	0:01.32		773	506:51.87		783	1141:28		1553	24397:58
	0	0:00.86		0	0:01.32		777	510:45.25		783	1149:19		1554	24553:25
	9	0:00.87		0	0:01.32		775	514:37.90		782	1157:08		1543	24707:46
	9	0:00.88		0	0:01.32		768	518:28.72		784	1164:59		1558	24863:33
	0	0:00.88		0	0:01.32		773	522:20.99		777	1172:46		1555	25019:05
	9	0:00.89		18	0:01.34		771	526:12.43		780	1180:35		1549	25174:03
	9	0:00.90		0	0:01.34		775	530:05.32		783	1188:25		1558	25329:51
	0	0:00.90		9	0:01.35		770	533:56.64		778	1196:12		1552	25485:07
	9	0:00.91		0	0:01.35		764	537:46.00		779	1204:00		1554	25640:34
	0	0:00.91		0	0:01.35		705	541:17.76		779	1211:48		1556	25796:10
	9	0:00.92		0	0:01.35		663	544:36.92		784	1219:39		1554	25951:39
	0	0:00.92		0	0:01.35		592	547:34.79		779	1227:27		1552	26106:52
	18	0:00.94		0	0:01.35		598	550:34.47		782	1235:17		1551	26261:59
	0	0:00.94		0	0:01.35		582	553:29.39		784	1243:07		1554	26417:23
	0	0:00.94		0	0:01.35		572	556:21.42		781	1250:57		1562	26573:37
	9	0:00.95		9	0:01.36		557	559:08.79		781	1258:46		1558	26729:26
	0	0:00.95		0	0:01.36		556	561:55.93		781	1266:35		1558	26885:17
	0	0:00.95		0	0:01.36		560	564:44.02		786	1274:27		1548	27040:06
	0	0:00.95		0	0:01.36		526	567:21.92		782	1282:17		1565	27196:37
	0	0:00.95		9	0:01.37		516	569:56.91		782	1290:07		1559	27352:31
	0	0:00.95		0	0:01.37		545	572:40.56		783	1297:57		1562	27508:42
	18	0:00.97		0	0:01.37		510	575:13.87		784	1305:48		1566	27665:21
	0	0:00.97		0	0:01.37		525	577:51.72		784	1313:39		1564	27821:45
	9	0:00.98		0	0:01.37		436	580:02.75		783	1321:29		1564	27978:12
	0	0:00.98		0	0:01.37		426	582:10.59		783	1329:20		1566	28134:48
	9	0:00.99		0	0:01.37		426	584:18.58		781	1337:09		1571	28291:57
	0	0:00.99		0	0:01.37		405	586:20.21		783	1344:59		1572	28449:09
	0	0:00.99		0	0:01.37		399	588:20.16		783	1352:49		1574	28606:35
	9	0:01.00		0	0:01.37		377	590:13.31		778	1360:37		1575	28764:09
	9	0:01.01		0	0:01.37		395	592:11.87		781	1368:26		1578	28921:58
	0	0:01.01		0	0:01.37		372	594:03.49		784	1376:16		1573	29079:20
	9	0:01.02		0	0:01.37		312	595:37.23		782	1384:06		1572	29236:36
	9	0:01.03		0	0:01.37		335	597:17.90		782	1391:56		1574	29394:01
	0	0:01.03		0	0:01.37		292	598:45.61		779	1399:44		1570	29551:05
	9	0:01.04		0	0:01.37		512	601:19.51		781	1407:33		1569	29708:02
	9	0:01.05		0	0:01.37		495	603:48.26		782	1415:23		1571	29865:07
	9	0:01.06		0	0:01.37		516	606:23.29		783	1423:13		1574	30022:33
	9	0:01.07		0	0:01.37		486	608:49.27		779	1431:01		1565	30179:05
	0	0:01.07		0	0:01.37		434	610:59.63		782	1438:51		1564	30335:31
	0	0:01.07		0	0:01.37		405	613:01.19		784	1446:42		1569	30492:29
	9	0:01.08		0	0:01.37		738	616:42.80		779	1454:30		1568	30649:20
	9	0:01.09		0	0:01.37		770	620:34.15		781	1462:18		1566	30806:00
	0	0:01.09		0	0:01.37		766	624:24.12		785	1470:10		1566	30962:36
	18	0:01.11		0	0:01.37		776	628:17.12		781	1477:59		1564	31119:03
	0	0:01.11		0	0:01.37		653	631:33.19		781	1485:48		1567	31275:49
	0	0:01.11		0	0:01.37		527	634:11.40		781	1493:37		1557	31431:33
	0	0:01.11		0	0:01.37		726	637:49.36		781	1501:26		1564	31587:59
	0	0:01.11		0	0:01.37		778	641:43.02		781	1509:15		1562	31744:13
	0	0:01.11		0	0:01.37		773	645:35.31		778	1517:02		1568	31901:04
	0	0:01.11		9	0:01.38		233	646:45.40		782	1524:52		1560	32057:04
	0	0:01.11		0	0:01.38					783	1532:42		1566	32213:44
	0	0:01.11		0	0:01.38					781	1540:31		1564	32370:11
	0	0:01.11		0	0:01.38					780	1548:20		1567	32526:54
	0	0:01.11		0	0:01.38					781	1556:09		1563	32683:11
	54	0:01.17		0	0:01.38					782	1563:59		1560	32839:13
	9	0:01.18		0	0:01.38					784	1571:50		1566	32995:49
	0	0:01.18		0	0:01.38					778	1579:37		1565	33152:21
	0	0:01.18		0	0:01.38					784	1587:28		1562	33308:38
	0	0:01.18		0	0:01.38					783	1595:18		1569	33465:33
	0	0:01.18		0	0:01.38					777	1603:05		1566	33622:10
	0	0:01.18		0	0:01.38					778	1610:52		1569	33779:05
	9	0:01.19		0	0:01.38					780	1618:40		1570	33936:06
	0	0:01.19		9	0:01.39					776	1626:26		1564	34092:33
	0	0:01.19		0	0:01.39					781	1634:16		1567	34249:16
	0	0:01.19		0	0:01.39					781	1642:05		1561	34405:21
	0	0:01.19		0	0:01.39					783	1649:55		1567	34562:02
	0	0:01.19		0	0:01.39					781	1657:45		1565	34718:36
	0	0:01.19		0	0:01.39					785	1665:36		1563	34874:56
	0	0:01.19		0	0:01.39					780	1673:24		1567	35031:39
	0	0:01.19		0	0:01.39					778	1681:12		1564	35188:03
	0	0:01.19		0	0:01.39					781	1689:01		1444	35332:30
	9	0:01.20		0	0:01.39					780	1696:49		1446	35477:05
	0	0:01.20		0	0:01.39					783	1704:40		1448	35621:53
	0	0:01.20		0	0:01.39					781	1712:29		1451	35767:03
	0	0:01.20		0	0:01.39					783	1720:19		1269	35894:00
	27	0:01.23		9	0:01.40					783	1728:09		1198	36013:48
	0	0:01.23		0	0:01.40					783	1735:59		1166	36130:25
	9	0:01.24		0	0:01.40					783	1743:50		1178	36248:13
	0	0:01.24		0	0:01.40					787	1751:42		1160	36364:15
	0	0:01.24		0	0:01.40					785	1759:34		1148	36479:07
	0	0:01.24		0	0:01.40					783	1767:24		1209	36600:02
	0	0:01.24		0	0:01.40					786	1775:16		1181	36718:06
	0	0:01.24		0	0:01.40					787	1783:08		1142	36832:18
	0	0:01.24		0	0:01.40					783	1790:59		1145	36946:51
	0	0:01.24		9	0:01.41					783	1798:49		1145	37061:25
	0	0:01.24		0	0:01.41					779	1806:37		1142	37175:37
	0	0:01.24		0	0:01.41					784	1814:28		1174	37293:05
	0	0:01.24		0	0:01.41					782	1822:18		1135	37406:33
	0	0:01.24		0	0:01.41					782	1830:08		1130	37519:36
	0	0:01.24		0	0:01.41					784	1837:59		1131	37632:43
	9	0:01.25		0	0:01.41					785	1845:51		1130	37745:45
	0	0:01.25		0	0:01.41					778	1853:38		1126	37858:23
	9	0:01.26		0	0:01.41					782	1861:28		1125	37970:53
	0	0:01.26		0	0:01.41					782	1869:18		1131	38083:59
	0	0:01.26		9	0:01.42					781	1877:07		1128	38196:50
	0	0:01.26		0	0:01.42					781	1884:57		1123	38309:10
	0	0:01.26		0	0:01.42					784	1892:47		1136	38422:45
	0	0:01.26		0	0:01.42					782	1900:37		1128	38535:36
	0	0:01.26		0	0:01.42					784	1908:28		1161	38651:42
	0	0:01.26		0	0:01.42					785	1916:19		1159	38767:36
	0	0:01.26		0	0:01.42					779	1924:07		1150	38882:34
	0	0:01.26		0	0:01.42					782	1931:57		1189	39001:30
	0	0:01.26		0	0:01.42					784	1939:48		1169	39118:22
	0	0:01.26		0	0:01.42					784	1947:39		1158	39234:08
	0	0:01.26		0	0:01.42					782	1955:29		1136	39347:48
	0	0:01.26		0	0:01.42					781	1963:18		1144	39462:11
	0	0:01.26		0	0:01.42					785	1971:09		1156	39577:51
	0	0:01.26		0	0:01.42					779	1978:58		1138	39691:43
	9	0:01.27		0	0:01.42					783	1986:48		1148	39806:31
	0	0:01.27		0	0:01.42					784	1994:38		1153	39921:49
	0	0:01.27		0	0:01.42					782	2002:28		1137	40035:30
	0	0:01.27		0	0:01.42					783	2010:19		1142	40149:44
	0	0:01.27		0	0:01.42					780	2018:07		1142	40263:58
	0	0:01.27		0	0:01.42					781	2025:56		1156	40379:35
	0	0:01.27		0	0:01.42					782	2033:46		1140	40493:33
	0	0:01.27		0	0:01.42					781	2041:37		1128	40606:24
	9	0:01.28		0	0:01.42					784	2049:28		1128	40719:16
	0	0:01.28		9	0:01.43					780	2057:17		1126	40831:55
	0	0:01.28		0	0:01.43					784	2065:08		1110	40942:57
	0	0:01.28		0	0:01.43					784	2072:59		1117	41054:40
	0	0:01.28		0	0:01.43					784	2080:50		1115	41166:14
	0	0:01.28		0	0:01.43					784	2088:41		1128	41279:03
	64	0:01.35		0	0:01.43					786	2096:32		1120	41391:05
	9	0:01.36		0	0:01.43					784	2104:23		1117	41502:50
	18	0:01.38		0	0:01.43					781	2112:12		1110	41613:49
	18	0:01.40		0	0:01.43					783	2120:03		1094	41723:13
	0	0:01.40		0	0:01.43					785	2127:55		1097	41832:56
	0	0:01.40		0	0:01.43					783	2135:45		1112	41944:10
	0	0:01.40		0	0:01.43					780	2143:34		1123	42056:31
	0	0:01.40		9	0:01.44					784	2151:25		1122	42168:43
	0	0:01.40		0	0:01.44					786	2159:16		1096	42278:21
	0	0:01.40		0	0:01.44					785	2167:08		1097	42388:03
	0	0:01.40		0	0:01.44					784	2174:59		1089	42497:00
	0	0:01.40		0	0:01.44					753	2182:31		1102	42607:16
	0	0:01.40		0	0:01.44					581	2188:21		1114	42718:40
	18	0:01.42		9	0:01.45					566	2194:01		1101	42828:44
	9	0:01.43		0	0:01.45					579	2199:48		1099	42938:42
	0	0:01.43		0	0:01.45					556	2205:22		1108	43049:30
	0	0:01.43		0	0:01.45					551	2210:53		1088	43158:17
	0	0:01.43		0	0:01.45					518	2216:05		1095	43267:50
	0	0:01.43		0	0:01.45					558	2221:40		1104	43378:17
	0	0:01.43		0	0:01.45					574	2227:24		1103	43488:38
	0	0:01.43		0	0:01.45					542	2232:50		1093	43598:00
	0	0:01.43		0	0:01.45					554	2238:23		1103	43708:17
	0	0:01.43		0	0:01.45					558	2243:58		1117	43820:02
	0	0:01.43		0	0:01.45					551	2249:29		1111	43931:11
	0	0:01.43		0	0:01.45					496	2254:28		1109	44042:08
	0	0:01.43		0	0:01.45					498	2259:27		1087	44150:54
	9	0:01.44		0	0:01.45					474	2264:12		1073	44258:11
	0	0:01.44		0	0:01.45					533	2269:32		1010	44359:14
	0	0:01.44		0	0:01.45					508	2274:37		988	44458:02
	0	0:01.44		0	0:01.45					444	2279:04		1016	44559:41
	0	0:01.44		0	0:01.45					464	2283:42		1062	44665:54
	9	0:01.45		0	0:01.45					523	2288:56		1062	44772:05
	0	0:01.45		0	0:01.45					435	2293:18		1036	44875:43
	0	0:01.45		9	0:01.46					447	2297:46		1072	44982:58
	0	0:01.45		0	0:01.46					465	2302:26		1038	45086:46
	0	0:01.45		0	0:01.46					426	2306:42		1039	45190:43
	0	0:01.45		0	0:01.46					503	2311:44		942	45284:53
	0	0:01.45		0	0:01.46					512	2316:51		1234	45408:18
	0	0:01.45		0	0:01.46					550	2322:22		1541	45562:26
	0	0:01.45		0	0:01.46					524	2327:37		1538	45716:13
	0	0:01.45		0	0:01.46					493	2332:33		1542	45870:29
	0	0:01.45		0	0:01.46					488	2337:26		1543	46024:48
	0	0:01.45		0	0:01.46					495	2342:23		1547	46179:32
	0	0:01.45		0	0:01.46					454	2346:56		1537	46333:14
	0	0:01.45		0	0:01.46					475	2351:42		1540	46487:15
	0	0:01.45		0	0:01.46					504	2356:45		1537	46641:00
	0	0:01.45		0	0:01.46					466	2361:24		1538	46794:50
	18	0:01.47		0	0:01.46					447	2365:53		1542	46949:05
	9	0:01.48		0	0:01.46					447	2370:21		1540	47103:07
	0	0:01.48		0	0:01.46					467	2375:02		1541	47257:13
	0	0:01.48		0	0:01.46					451	2379:33		1536	47410:53
	0	0:01.48		0	0:01.46					475	2384:18		1543	47565:10
	0	0:01.48		0	0:01.46					457	2388:52		1542	47719:21
	0	0:01.48		0	0:01.46					432	2393:12		1536	47873:00
	0	0:01.48		9	0:01.47					420	2397:24		1544	48027:26
	9	0:01.49		0	0:01.47					440	2401:48		1545	48182:00
	0	0:01.49		0	0:01.47					437	2406:11		1546	48336:38
	0	0:01.49		0	0:01.47					508	2411:16		1543	48491:00
	0	0:01.49		0	0:01.47					500	2416:16		1547	48646:32
	0	0:01.49		0	0:01.47					509	2421:22		1547	48801:16
	9	0:01.50		0	0:01.47					469	2426:04		1545	48955:49
	0	0:01.50		9	0:01.48					481	2430:53		1549	49110:42
	0	0:01.50		0	0:01.48					474	2435:37		1545	49265:15
	0	0:01.50		0	0:01.48					487	2440:30		1544	49419:40
	0	0:01.50		0	0:01.48					505	2445:33		1530	49572:40
	0	0:01.50		0	0:01.48					530	2450:51		1538	49726:28
	0	0:01.50		0	0:01.48					542	2456:17		1537	49880:09
	0	0:01.50		0	0:01.48					516	2461:27		1538	50033:59
	0	0:01.50		18	0:01.50					523	2466:41		1543	50188:19
	0	0:01.50		18	0:01.52					545	2472:08		1538	50342:08
	0	0:01.50		69	0:01.60					491	2477:03		1541	50496:17
	0	0:01.50		0	0:01.60					325	2480:18		1539	50650:15
	0	0:01.50		0	0:01.60					359	2483:53		1536	50803:54
	0	0:01.50		45	0:01.65					317	2487:04		1544	50958:21
	0	0:01.50		0	0:01.65					314	2490:12		1540	51112:23
	0	0:01.50		0	0:01.65					304	2493:15		1545	51266:55
	0	0:01.50		0	0:01.65					308	2496:20		1549	51421:53
	0	0:01.50		0	0:01.65					278	2499:07		1550	51576:56
	0	0:01.50		0	0:01.65					313	2502:15		1544	51731:23
	0	0:01.50		0	0:01.65					316	2505:25		1544	51885:45
	0	0:01.50		0	0:01.65					342	2508:50		1543	52040:05
	0	0:01.50		0	0:01.65					462	2513:27		1546	52194:43
	0	0:01.50		0	0:01.65					372	2517:11		1546	52349:22
	9	0:01.51		0	0:01.65					359	2520:47		1551	52504:30
	0	0:01.51		0	0:01.65					360	2524:23		1548	52659:20
	0	0:01.51		0	0:01.65					364	2528:01		1539	52813:16
	0	0:01.51		18	0:01.67					322	2531:15		1546	52967:53
	0	0:01.51		62	0:01.74					290	2534:09		1538	53121:40
	0	0:01.51		64	0:01.81					518	2539:20		1546	53276:18
	0	0:01.51		0	0:01.81					500	2544:20		1539	53430:16
	0	0:01.51		18	0:01.83					489	2549:14		1548	53585:07
	0	0:01.51		0	0:01.83					459	2553:50		1543	53739:28
	0	0:01.51		0	0:01.83					480	2558:38		1544	53893:55
	0	0:01.51		0	0:01.83					277	2561:25		1540	54047:54
	0	0:01.51		0	0:01.83					324	2564:39		1538	54201:47
	0	0:01.51		0	0:01.83					349	2568:09		1539	54355:44
	0	0:01.51		0	0:01.83					324	2571:23		1536	54509:23
	0	0:01.51		0	0:01.83					399	2575:23		1541	54663:30
	0	0:01.51		0	0:01.83					408	2579:28		1535	54817:04
	0	0:01.51		0	0:01.83					391	2583:23		1533	54970:23
	0	0:01.51		0	0:01.83					293	2586:19		1533	55123:40
	0	0:01.51		0	0:01.83					348	2589:48		1499	55273:37
	0	0:01.51		0	0:01.83					332	2593:08		1538	55427:24
	0	0:01.51		0	0:01.83					370	2596:50		1532	55580:38
	0	0:01.51		18	0:01.85					303	2599:52		1541	55734:48
	0	0:01.51		27	0:01.88					361	2603:29		1532	55888:03
	9	0:01.52		0	0:01.88					366	2607:09		1535	56041:36
	0	0:01.52		0	0:01.88					777	2614:56		1526	56194:14
	0	0:01.52		9	0:01.89					779	2622:44		1530	56347:18
	0	0:01.52		0	0:01.89					778	2630:31		1533	56500:37
	0	0:01.52		18	0:01.91					777	2638:18		1528	56653:28
	0	0:01.52		36	0:01.95					779	2646:05		1533	56806:49
	0	0:01.52		0	0:01.95					775	2653:51		1538	56960:36
	0	0:01.52		0	0:01.95					777	2661:38		1535	57114:10
	0	0:01.52		0	0:01.95					775	2669:24		1537	57267:54
	0	0:01.52		0	0:01.95					780	2677:12		1541	57422:04
	0	0:01.52		0	0:01.95					784	2685:03		1543	57576:22
	0	0:01.52		0	0:01.95					780	2692:52		1534	57729:48
	0	0:01.52		0	0:01.95					782	2700:42		1550	57884:51
	0	0:01.52		0	0:01.95					783	2708:32		1538	58038:43
	0	0:01.52		0	0:01.95					785	2716:24		1544	58193:08
	0	0:01.52		0	0:01.95					784	2724:15		1540	58347:09
	0	0:01.52		9	0:01.96					785	2732:06		1544	58501:32
	0	0:01.52		0	0:01.96					783	2739:56		1544	58655:56
	0	0:01.52		0	0:01.96					781	2747:46		1543	58810:15
	0	0:01.52		9	0:01.97					786	2755:45		1536	58963:51
	0	0:01.52		0	0:01.97					786	2763:37		1528	59116:40
	0	0:01.52		9	0:01.98					783	2771:27		1533	59270:03
	0	0:01.52		0	0:01.98					782	2779:17		1535	59423:37
	9	0:01.53		0	0:01.98					779	2787:05		1537	59577:19
	0	0:01.53		0	0:01.98					780	2794:53		1531	59730:27
	0	0:01.53		0	0:01.98					780	2802:42		1529	59883:22
	0	0:01.53		36	0:02.02					774	2810:27		1525	60035:55
	0	0:01.53		71	0:02.10					780	2818:16		1527	60188:39
	9	0:01.54		0	0:02.10					778	2826:03		1533	60341:55
	0	0:01.54		0	0:02.10					780	2833:52		1529	60494:48
	0	0:01.54		9	0:02.11					775	2841:38		1525	60647:18
	0	0:01.54		9	0:02.12					780	2849:26		1529	60800:14
	0	0:01.54		9	0:02.13					778	2857:13		1537	60953:58
	0	0:01.54		0	0:02.13					781	2865:02		1536	61107:35
	9	0:01.55		0	0:02.13					783	2872:53		1530	61260:34
	0	0:01.55		0	0:02.13					783	2880:43		1532	61413:49
	0	0:01.55		73	0:02.21					784	2888:34		1534	61567:16
	0	0:01.55		27	0:02.24					781	2896:23		1535	61720:47
	0	0:01.55		37	0:02.28					785	2904:14		1536	61874:26
	0	0:01.55		0	0:02.28					783	2912:05		1542	62028:38
	0	0:01.55		9	0:02.29					780	2919:54		1541	62182:47
	0	0:01.55		0	0:02.29					781	2927:43		1515	62334:15
	0	0:01.55		9	0:02.30					786	2935:35		1531	62487:21
	0	0:01.55		9	0:02.31					784	2943:26		1543	62641:38
	0	0:01.55		9	0:02.32					782	2951:16		1536	62795:15
	0	0:01.55		0	0:02.32					781	2959:05		1536	62948:53
	0	0:01.55		0	0:02.32					782	2966:55		1539	63102:47
	0	0:01.55		0	0:02.32					786	2974:47		1536	63256:25
	0	0:01.55		9	0:02.33					788	2982:40		1534	63409:50
	0	0:01.55		0	0:02.33					786	2990:32		1528	63562:42
	0	0:01.55		0	0:02.33					785	2998:24		1534	63716:09
	0	0:01.55		0	0:02.33					785	3006:16		1533	63869:29
	0	0:01.55		0	0:02.33					778	3014:03		1538	64023:15
	0	0:01.55		0	0:02.33					783	3021:53		1531	64176:24
	0	0:01.55		0	0:02.33					784	3029:44		1533	64329:45
	9	0:01.56		0	0:02.33					786	3037:37		1537	64483:27
	0	0:01.56		9	0:02.34					784	3045:28		1530	64636:31
	0	0:01.56		0	0:02.34					783	3053:18		1536	64790:08
	0	0:01.56		27	0:02.37					781	3061:07		1533	64943:27
	0	0:01.56		18	0:02.39					782	3068:57		1540	65097:26
	0	0:01.56		18	0:02.41					781	3076:46		1537	65251:07
	9	0:01.57		9	0:02.42					787	3084:39		1513	65402:26
	0	0:01.57		0	0:02.42					783	3092:29		1431	65545:33
	0	0:01.57		9	0:02.43					781	3100:18		1281	65673:38
	0	0:01.57		9	0:02.44					779	3108:06		1261	65799:44
	0	0:01.57		0	0:02.44					778	3115:54		1118	65911:32
	0	0:01.57		0	0:02.44					782	3123:43		1124	66023:54
	0	0:01.57		0	0:02.44					778	3131:31		1118	66135:42
	0	0:01.57		0	0:02.44					774	3139:16		1121	66247:46
	0	0:01.57		0	0:02.44					783	3147:06		1070	66354:45
	0	0:01.57		0	0:02.44					774	3154:51		1030	66457:44
	0	0:01.57		0	0:02.44					775	3162:36		1008	66558:34
	0	0:01.57		0	0:02.44					776	3170:23		1041	66662:43
	0	0:01.57		0	0:02.44					778	3178:10		1032	66765:59
	0	0:01.57		0	0:02.44					782	3185:59		1026	66868:37
	0	0:01.57		0	0:02.44					781	3193:48		1022	66970:51
	0	0:01.57		0	0:02.44					781	3201:38		1003	67071:09
	0	0:01.57		0	0:02.44					781	3209:26		957	67166:51
	0	0:01.57		0	0:02.44					781	3217:16		981	67264:58
	0	0:01.57		90	0:02.54					778	3225:03		955	67360:31
	0	0:01.57		45	0:02.59					780	3232:52		927	67453:11
	0	0:01.57		18	0:02.61					785	3240:43		968	67550:03
	0	0:01.57		73	0:02.69					783	3248:33		958	67645:55
	0	0:01.57		27	0:02.72					784	3256:25		954	67741:22
	0	0:01.57		18	0:02.74					783	3264:15		837	67825:06
	0	0:01.57		9	0:02.75					784	3272:06		929	67918:01
	0	0:01.57		0	0:02.75					782	3279:56		851	68003:10
	0	0:01.57		0	0:02.75					785	3287:47		791	68082:19
	9	0:01.58		0	0:02.75					786	3295:39		825	68164:51
	0	0:01.58		0	0:02.75					784	3303:30		753	68240:13
	0	0:01.58		0	0:02.75					783	3311:20		707	68310:56
	0	0:01.58		0	0:02.75					785	3319:12		695	68380:26
	0	0:01.58		0	0:02.75					779	3327:00		874	68467:48
	0	0:01.58		0	0:02.75					782	3334:49		1532	68621:02
	0	0:01.58		0	0:02.75					783	3342:40		1531	68774:09
	0	0:01.58		0	0:02.75					782	3350:30		1222	68896:24
	0	0:01.58		0	0:02.75					781	3358:19		1545	69050:55
	0	0:01.58		0	0:02.75					782	3366:09		1541	69205:04
	0	0:01.58		0	0:02.75					785	3374:01		1539	69358:57
	0	0:01.58		0	0:02.75					785	3381:52		1551	69514:06
	9	0:01.59		18	0:02.77					780	3389:41		1545	69668:40
	0	0:01.59		0	0:02.77					782	3397:31		1544	69823:07
	0	0:01.59		18	0:02.79					784	3405:22		1544	69977:34
	0	0:01.59		0	0:02.79					781	3413:11		1550	70132:33
	0	0:01.59		16	0:02.81					779	3420:59		1557	70288:17
	0	0:01.59		36	0:02.85					785	3428:50		1555	70443:46
	0	0:01.59		9	0:02.86					782	3436:40		1560	70599:46
	0	0:01.59		27	0:02.89					783	3444:30		1563	70756:10
	0	0:01.59		91	0:02.99					784	3452:21		1558	70912:01
	0	0:01.59		27	0:03.02					784	3460:12		1560	71068:03
	0	0:01.59		18	0:03.04					788	3468:06		1547	71222:47
	0	0:01.59		27	0:03.07					786	3475:58		1547	71377:31
	0	0:01.59		9	0:03.08					788	3483:51		1545	71532:02
	0	0:01.59		64	0:03.15					789	3491:44		1547	71686:43
	0	0:01.59		100	0:03.26					786	3499:36		1543	71841:01
	0	0:01.59		98	0:03.37					786	3507:28		1545	71995:30
	0	0:01.59		27	0:03.40					783	3515:19		1547	72150:13
	0	0:01.59		54	0:03.46					786	3523:11		1545	72304:45
	0	0:01.59		0	0:03.46					782	3531:01		1542	72458:59
	0	0:01.59		27	0:03.49					788	3538:54		1544	72613:27
	0	0:01.59		71	0:03.57					784	3546:45		1543	72767:45
	0	0:01.59		9	0:03.58					783	3554:45		1539	72921:40
	0	0:01.59		54	0:03.64					782	3562:35		1540	73075:38
	9	0:01.60		9	0:03.65					782	3570:25		1546	73230:13
	0	0:01.60		0	0:03.65					785	3578:17		1544	73384:42
	18	0:01.62		36	0:03.69					786	3586:09		1544	73539:09
	9	0:01.63		45	0:03.74					780	3593:57		1547	73693:53
	27	0:01.66		63	0:03.81					785	3601:49		1539	73847:46
	54	0:01.72		27	0:03.84					785	3609:41		1548	74002:33
	9	0:01.73		0	0:03.84					784	3617:31		1546	74157:13
	9	0:01.74		0	0:03.84					788	3625:25		1550	74312:12
	18	0:01.76		0	0:03.84					784	3633:16		1550	74467:13
	9	0:01.77		0	0:03.84					787	3641:09		1544	74621:38
	0	0:01.77		0	0:03.84					788	3649:02		1552	74776:53
	0	0:01.77		0	0:03.84					785	3656:54		1554	74932:20
	0	0:01.77		0	0:03.84					789	3664:48		1561	75088:26
	0	0:01.77		0	0:03.84					790	3672:42		1551	75243:34
	9	0:01.78		0	0:03.84					785	3680:33		1555	75399:08
	0	0:01.78		0	0:03.84					790	3688:28		1553	75554:30
	0	0:01.78		0	0:03.84					780	3696:17		1551	75709:36
	9	0:01.79		0	0:03.84					788	3704:10		1553	75864:57
	9	0:01.80		0	0:03.84					789	3712:04		1554	76020:25
	0	0:01.80		0	0:03.84					791	3719:59		1546	76175:01
	18	0:01.82		0	0:03.84					788	3727:52		1541	76329:09
	54	0:01.88		0	0:03.84					787	3735:45		1536	76482:48
	36	0:01.92		0	0:03.84					788	3743:38		1537	76636:34
	18	0:01.94		0	0:03.84					788	3751:31		1531	76789:40
	9	0:01.95		0	0:03.84					787	3759:24		1539	76943:34
	9	0:01.96		0	0:03.84					785	3767:15		1540	77097:36
	0	0:01.96		0	0:03.84					786	3775:08		1540	77251:36
	0	0:01.96		0	0:03.84					786	3783:01		1542	77405:48
	0	0:01.96		0	0:03.84					789	3790:55		1540	77559:49
	0	0:01.96		0	0:03.84					787	3798:48		1539	77713:47
	0	0:01.96		0	0:03.84					785	3806:39		1544	77868:12
	0	0:01.96		0	0:03.84					785	3814:31		1543	78022:31
	0	0:01.96		0	0:03.84					784	3822:22		1544	78176:55
	0	0:01.96		0	0:03.84					783	3830:12		1541	78331:04
	0	0:01.96		0	0:03.84					787	3838:05		1546	78485:44
	0	0:01.96		0	0:03.84					789	3845:59		1539	78639:41
	0	0:01.96		0	0:03.84					783	3853:50		1537	78793:22
	0	0:01.96		0	0:03.84					784	3861:45		1543	78947:39
	0	0:01.96		0	0:03.84					783	3869:35		1547	79102:20
	18	0:01.98		0	0:03.84					788	3877:29		1543	79256:37
	18	0:02.00		0	0:03.84					788	3885:22		1547	79411:21
	0	0:02.00		0	0:03.84					790	3893:17		1544	79565:46
	0	0:02.00		0	0:03.84					791	3901:12		1540	79719:46
	9	0:02.01		0	0:03.84					789	3909:07		1545	79874:19
	0	0:02.01		0	0:03.84					788	3917:00		1550	80029:21
	18	0:02.03		0	0:03.84					788	3924:54		1547	80184:03
	0	0:02.03		0	0:03.84					785	3932:45		1548	80338:52
	0	0:02.03		0	0:03.84					787	3940:38		1546	80493:30
	0	0:02.03		0	0:03.84					787	3948:31		1549	80648:25
	0	0:02.03		0	0:03.84					788	3956:24		1541	80742:31
	0	0:02.03		0	0:03.84					786	3964:16		1546	80897:11
	0	0:02.03		0	0:03.84					787	3972:09		1552	81052:27
	0	0:02.03		0	0:03.84					787	3980:01		1558	81208:16
	0	0:02.03		0	0:03.84					785	3987:53		1561	81364:21
	0	0:02.03		0	0:03.84					787	3995:46		1561	81520:29
	27	0:02.06		0	0:03.84					783	4003:36		1553	81675:47
	18	0:02.08		0	0:03.84					783	4011:27		1547	81830:32
	0	0:02.08		0	0:03.84					789	4019:20		1548	81985:24
	0	0:02.08		0	0:03.84					788	4027:14		1552	82140:37
	0	0:02.08		0	0:03.84					786	4035:06		1549	82295:31
	0	0:02.08		0	0:03.84					788	4042:59		1546	82450:09
	0	0:02.08		0	0:03.84					787	4050:52		1548	82604:57
	0	0:02.08		0	0:03.84					786	4058:44		1539	82758:53
	0	0:02.08		0	0:03.84					787	4066:37		1543	82913:10
	0	0:02.08		0	0:03.84					788	4074:30		1544	83067:33
	18	0:02.10		0	0:03.84					788	4082:24		1544	83222:01
	0	0:02.10		0	0:03.84					791	4090:23		1543	83376:22
	0	0:02.10		0	0:03.84					789	4098:17		1545	83530:54
	0	0:02.10		0	0:03.84					787	4106:10		1547	83685:39
	0	0:02.10		0	0:03.84					789	4114:04		1552	83840:52
	0	0:02.10		0	0:03.84					786	4121:56		1547	83995:37
	0	0:02.10		0	0:03.84					790	4129:51		1550	84150:38
	0	0:02.10		0	0:03.84					789	4137:45		1548	84305:30
	9	0:02.11		0	0:03.84					787	4145:38		1555	84461:04
	83	0:02.20		0	0:03.84					786	4153:30		1551	84616:11
	9	0:02.21		0	0:03.84					784	4161:22		1552	84771:24
	18	0:02.23		0	0:03.84					788	4169:15		1548	84926:15
	64	0:02.30		0	0:03.84					789	4177:09		1551	85081:25
	37	0:02.34		0	0:03.84					791	4185:04		1542	85235:37
	45	0:02.39		0	0:03.84					790	4192:58		1548	85390:25
	0	0:02.39		0	0:03.84					788	4200:52		1545	85544:55
	0	0:02.39		0	0:03.84					790	4208:46		1541	85699:04
	0	0:02.39		0	0:03.84					790	4216:41		1549	85853:58
	0	0:02.39		0	0:03.84					790	4224:36		1541	86008:07
	0	0:02.39		0	0:03.84					789	4232:30		1542	86162:18
	0	0:02.39		0	0:03.84					789	4240:24		1537	86316:00
	0	0:02.39		0	0:03.84					786	4248:16		1544	86470:24
	0	0:02.39		9	0:03.85					787	4256:08		1546	86625:02
	0	0:02.39		0	0:03.85					785	4264:00		1546	86779:39
	0	0:02.39		0	0:03.85					788	4271:53		1546	86934:16
	0	0:02.39		0	0:03.85					786	4279:45		1546	87088:53
	9	0:02.40		0	0:03.85					788	4287:38		1541	87243:01
	0	0:02.40		0	0:03.85					790	4295:32		1540	87397:03
	0	0:02.40		0	0:03.85					789	4303:26		1545	87551:32
	0	0:02.40		0	0:03.85					789	4311:20		1544	87705:57
	0	0:02.40		0	0:03.85					791	4319:16		1536	87859:34
	9	0:02.41		27	0:03.88					791	4327:11		1544	88013:57
	27	0:02.44		18	0:03.90					790	4335:05		1539	88167:54
	9	0:02.45		0	0:03.90					792	4343:01		1544	88322:18
	9	0:02.46		27	0:03.93					790	4350:56		1535	88475:52
	45	0:02.51		223	0:04.18					791	4358:51		1542	88630:05
	0	0:02.51		37	0:04.22					791	4366:48		1547	88784:46
	18	0:02.53		45	0:04.27					787	4374:40		1545	88939:20
	0	0:02.53		172	0:04.46					790	4382:35		1544	89093:46
	0	0:02.53		146	0:04.62					787	4390:27		1517	89245:27
	18	0:02.55		0	0:04.62					792	4398:23		1550	89400:28
	0	0:02.55		0	0:04.62					790	4406:17		1553	89555:49
	36	0:02.59		0	0:04.62					790	4414:12		1545	89710:24
	37	0:02.63		0	0:04.62					790	4422:06		1548	89865:15
	18	0:02.65		0	0:04.62					790	4430:01		1549	90020:14
	18	0:02.67		0	0:04.62					788	4437:54		1551	90175:21
	18	0:02.69		0	0:04.62					789	4445:47		1548	90330:12
	0	0:02.69		9	0:04.63					789	4453:42		1546	90484:48
	9	0:02.70		18	0:04.65					792	4461:37		1549	90639:45
	0	0:02.70		0	0:04.65					789	4469:31		1545	90794:19
	18	0:02.72		0	0:04.65					788	4477:24		1549	90949:14
	9	0:02.73		0	0:04.65					786	4485:17		1549	91104:08
	0	0:02.73		0	0:04.65					789	4493:10		1550	91259:12
	0	0:02.73		0	0:04.65					789	4501:05		1546	91413:50
	9	0:02.74		0	0:04.65					790	4508:59		1542	91568:02
	36	0:02.78		0	0:04.65					790	4516:54		1550	91723:01
	36	0:02.82		64	0:04.72					790	4524:48		1546	91877:40
	18	0:02.84		73	0:04.80					788	4532:42		1549	92032:36
	0	0:02.84		27	0:04.83					787	4540:35		1548	92187:26
	9	0:02.85		26	0:04.86					786	4548:27		1550	92342:30
	27	0:02.88		9	0:04.87					789	4556:21		1545	92497:02
	0	0:02.88		9	0:04.88					785	4564:12		1550	92652:01
	27	0:02.91		36	0:04.92					785	4572:04		1552	92807:16
	0	0:02.91		91	0:05.02					786	4579:56		1552	92962:28
	0	0:02.91		0	0:05.02					788	4587:49		1555	93117:58
	9	0:02.92		91	0:05.12					788	4595:42		1554	93273:22
	9	0:02.93		37	0:05.16					790	4603:37		1554	93428:47
	0	0:02.93		88	0:05.26					787	4611:29		1559	93584:42
	0	0:02.93		27	0:05.29					786	4619:22		1543	93739:02
	0	0:02.93		62	0:05.36					789	4627:16		1548	93893:52
	0	0:02.93		73	0:05.44					788	4635:09		1550	94048:54
	0	0:02.93		54	0:05.50					790	4643:04		1557	94204:39
	0	0:02.93		64	0:05.57					792	4650:59		1556	94360:19
	0	0:02.93		98	0:05.68					785	4658:51		1558	94516:10
	0	0:02.93		27	0:05.71					787	4666:44		1560	94672:09
	0	0:02.93		62	0:05.78					786	4674:37		1556	94827:45
	9	0:02.94		64	0:05.85					786	4682:28		1554	94983:11
	27	0:02.97		0	0:05.85					784	4690:19		1557	95138:53
	18	0:02.99		0	0:05.85					784	4698:10		1553	95294:14
	0	0:02.99		0	0:05.85					785	4706:02		1554	95449:39
	0	0:02.99		0	0:05.85					781	4713:51		1561	95605:49
	9	0:03.00		0	0:05.85					788	4721:44		1566	95762:24
	0	0:03.00		0	0:05.85					789	4729:38		1556	95918:02
	27	0:03.03		0	0:05.85					786	4737:30		1558	96073:50
	63	0:03.10		0	0:05.85					784	4745:21		1561	96229:55
	45	0:03.15		0	0:05.85					785	4753:12		1559	96385:50
	0	0:03.15		0	0:05.85					790	4761:07		1558	96541:39
	18	0:03.17		0	0:05.85					781	4768:56		1559	96697:32
	0	0:03.17		27	0:05.88					787	4776:48		1559	96853:26
	0	0:03.17		97	0:05.99					786	4784:41		1555	97008:55
	0	0:03.17		100	0:06.10					786	4792:33		1551	97164:01
	0	0:03.17		110	0:06.22					786	4800:25		1563	97320:19
	0	0:03.17		37	0:06.26					786	4808:18		1561	97476:27
	0	0:03.17		0	0:06.26					786	4816:10		1556	97632:03
	0	0:03.17		0	0:06.26					786	4824:02		1559	97787:56
	0	0:03.17		0	0:06.26					790	4831:57		1554	97943:25
	0	0:03.17		0	0:06.26					782	4839:47		1556	98099:00
	0	0:03.17		0	0:06.26					785	4847:38		1557	98254:41
	0	0:03.17		0	0:06.26					783	4855:28		1556	98410:20
	36	0:03.21		0	0:06.26					782	4863:18		1549	98565:13
	81	0:03.30		0	0:06.26					786	4871:10		1555	98720:43
	108	0:03.42		0	0:06.26					782	4879:00		1553	98876:02
	45	0:03.47		0	0:06.26					779	4886:48		1556	99031:36
	54	0:03.53		0	0:06.26					783	4894:39		1561	99187:43
	82	0:03.62		0	0:06.26					785	4902:30		1556	99343:23
	72	0:03.70		0	0:06.26					787	4910:23		1556	99498:58
	54	0:03.76		0	0:06.26					783	4918:13		1550	99653:58
	0	0:03.76		0	0:06.26					781	4926:02		1550	99809:00
	0	0:03.76		0	0:06.26					782	4933:52		1552	99964:13
	0	0:03.76		0	0:06.26					781	4942:27		1546	100118:48
	0	0:03.76		9	0:06.27					782	4950:17		1550	100273:49
	0	0:03.76		0	0:06.27					781	4958:06		1551	100428:59
	0	0:03.76		0	0:06.27					783	4965:57		1552	100584:10
	0	0:03.76		0	0:06.27					783	4973:47		1549	100739:06
	0	0:03.76		0	0:06.27					784	4981:38		1546	100893:43
	0	0:03.76		0	0:06.27					782	4989:27		1547	101048:28
	0	0:03.76		0	0:06.27					785	4997:19		1542	101202:43
	0	0:03.76		9	0:06.28					784	5005:10		1545	101357:17
	0	0:03.76		0	0:06.28					785	5013:01		1541	101511:26
	0	0:03.76		0	0:06.28					787	5020:54		1550	101666:25
	0	0:03.76		0	0:06.28					786	5028:46		1550	101821:24
	0	0:03.76		0	0:06.28					782	5036:36		1542	101975:39
	0	0:03.76		0	0:06.28					777	5044:23		1547	102130:23
	0	0:03.76		36	0:06.32					781	5052:12		1541	102284:32
	0	0:03.76		106	00:00:06.440000					785	5060:04		1542	102438:43
	0	0:03.76		126	0:06.58					782	5067:54		1546	102593:19
	0	0:03.76		220	0:06.82					782	5075:44		1539	102747:14
	0	0:03.76		146	0:06.98					785	5083:35		1534	102900:42
	0	0:03.76		119	0:07.11					782	5091:25		1539	103054:39
	0	0:03.76		210	0:07.34					781	5099:14		1539	103208:33
	0	0:03.76		46	0:07.39					788	5107:08		1545	103363:04
	0	0:03.76		170	0:07.58					784	5114:59		1536	103516:38
	0	0:03.76		155	0:07.75					783	5122:49		1539	103670:34
	0	0:03.76		256	0:08.03					786	5130:42		1539	103824:28
	0	0:03.76		164	0:08.21					782	5138:32		1540	103978:29
	0	0:03.76		155	0:08.38					785	5146:23		1539	104132:22
	0	0:03.76		428	0:08.85					783	5154:14		1540	104286:27
	0	0:03.76		609	0:09.52					781	5162:03		1535	104440:00
	0	0:03.76		564	0:10.14					785	5169:55		1540	104594:00
	0	0:03.76		737	0:10.95					787	5177:47		1546	104748:40
	0	0:03.76		610	0:11.62					786	5185:39		1542	104902:53
	0	0:03.76		718	0:12.41					785	5193:31		1544	105033:07
	0	0:03.76		738	0:13.22					785	5201:22		1544	105187:32
	0	0:03.76		687	0:14.13					784	5209:13		1535	105341:06
	0	0:03.76		273	0:14.43					783	5217:04		1539	105495:02
	0	0:03.76		374	0:14.84					784	5224:55		1544	105649:26
	0	0:03.76		637	0:15.54					786	5232:47		1542	105803:39
	0	0:03.76		765	0:16.38					783	5240:37		1539	105957:33
	0	0:03.76		746	0:17.20					781	5248:27		1543	106111:51
	0	0:03.76		604	0:17.99					786	5256:19		1538	106265:40
	0	0:03.76		793	0:18.86					783	5264:09		1537	106419:26
	0	0:03.76		762	0:19.73					785	5272:01		1538	106573:15
	0	0:03.76		573	0:20.36					785	5279:52		1543	106727:36
	0	0:03.76		246	0:20.63					783	5287:43		1544	106882:00
	0	0:03.76		628	0:21.32					786	5295:35		1537	107035:45
	0	0:03.76		811	0:22.21					785	5303:27		1545	107190:18
	0	0:03.76		774	0:23.06					783	5311:18		1534	107343:46
	0	0:03.76		801	0:23.94					785	5319:09		1538	107497:34
	0	0:03.76		702	0:24.71					785	5327:01		1536	107651:08
	0	0:03.76		783	0:25.57					786	5334:54		1545	107805:37
	0	0:03.76		710	0:26.35					787	5342:47		1543	107959:56
	0	0:03.76		783	0:27.21					786	5350:39		1542	108114:09
	0	0:03.76		410	0:27.66					788	5358:32		1542	108268:22
	0	0:03.76		327	0:28.03					783	5366:23		1545	108422:51
	0	0:03.76		765	0:28.87					784	5374:14		1543	108577:12
	0	0:03.76		773	0:29.72					783	5382:04		1540	108731:11
	0	0:03.76		728	0:30.52					781	5389:53		1547	108885:55
	0	0:03.76		273	0:30.82					779	5397:42		1539	109039:52
	0	0:03.76		732	0:31.65					784	5405:33		1543	109194:14
	0	0:03.76		747	0:32.47					784	5413:24		1547	109348:55
	0	0:03.76		527	0:33.05					785	5421:15		1537	109502:38
	0	0:03.76		474	0:33.57					786	5429:08		1546	109657:15
	0	0:03.76		518	0:34.14					786	5437:00		1541	109811:22
	0	0:03.76		556	0:34.75					786	5444:52		1544	109965:44
	0	0:03.76		292	0:35.07					790	5452:47		1542	110119:57
	0	0:03.76		300	0:35.40					788	5460:40		1541	110274:05
	0	0:03.76		226	0:35.65					786	5468:32		1536	110427:44
	0	0:03.76		173	0:35.84					789	5476:26		1538	110581:33
	0	0:03.76		774	0:36.69					785	5484:18		1547	110736:16
	0	0:03.76		665	0:37.42					786	5492:10		1546	110890:56
	0	0:03.76		491	0:37.96					789	5500:04		1542	111045:11
	0	0:03.76		718	0:38.75					788	5507:57		1543	111199:32
	0	0:03.76		461	0:39.26					786	5515:49		1537	111353:19
	0	0:03.76		464	0:39.77					786	5523:42		1545	111507:50
	0	0:03.76		272	0:40.07					788	5531:35		1541	111662:00
	0	0:03.76		300	0:40.40					784	5539:26		1544	111816:25
	0	0:03.76		265	0:40.70					785	5547:28		1547	111971:11
	0	0:03.76		700	0:41.47					788	5555:22		1542	112125:26
	0	0:03.76		756	0:42.30					789	5563:15		1545	112279:58
	0	0:03.76		773	0:43.15					784	5571:06		1542	112434:12
	0	0:03.76		746	0:43.97					785	5578:58		1545	112588:46
	0	0:03.76		774	0:44.82					781	5586:47		1542	112742:59
	0	0:03.76		801	0:45.70					787	5594:40		1537	112896:42
	0	0:03.76		782	0:46.56					788	5602:33		1540	113050:46
	0	0:03.76		591	0:47.21					786	5610:25		1538	113204:34
	0	0:03.76		173	0:47.40					787	5618:18		1539	113358:27
	0	0:03.76		751	0:48.25					788	5626:11		1542	113512:39
	45	0:03.81		783	0:49.11					785	5634:02		1540	113666:43
	0	0:03.81		673	0:49.85					784	5641:53		1547	113821:27
	0	0:03.81		410	0:50.30					785	5649:45		1511	113972:32
	0	0:03.81		155	0:50.47					787	5657:38		1544	114127:00
	0	0:03.81		209	0:50.70					787	5665:31		1545	114281:31
	0	0:03.81		200	0:50.92					784	5673:22		1544	114436:00
	0	0:03.81		237	0:51.18					783	5681:12		1543	114590:20
	0	0:03.81		354	0:51.57					785	5689:04		1548	114745:10
	0	0:03.81		118	0:51.70					785	5696:55		1547	114899:55
	0	0:03.81		734	0:52.52					787	5704:48		1543	115054:12
	45	0:03.86		536	0:53.11					790	5712:43		1531	115207:22
	99	0:03.97		282	0:53.42					787	5720:35		1444	115351:48
	135	0:04.12		210	0:53.65					789	5728:29		1445	115496:18
	45	0:04.17		71	0:53.73					790	5736:24		1403	115636:38
	0	0:04.17		100	0:53.84					789	5744:18		1140	115750:41
	0	0:04.17		579	0:54.49					787	5752:10		1113	115861:58
	0	0:04.17		374	0:54.90					786	5760:03		1133	115975:20
	0	0:04.17		236	0:55.16					790	5767:57		1132	116088:32
	0	0:04.17		118	0:55.29					787	5775:50		1099	116198:27
	27	0:04.20		163	0:55.47					789	5783:44		1101	116308:37
	0	0:04.20		71	0:55.55					784	5791:35		1109	116419:31
	54	0:04.26		168	0:55.74					786	5799:29		1076	116527:07
	27	0:04.29		99	0:55.85					783	5807:20		1064	116633:32
	54	0:04.35		189	0:56.06					782	5815:09		1082	116741:46
	9	0:04.36		143	0:56.22					786	5823:01		1107	116852:28
	18	0:04.38		207	0:56.45					787	5830:54		1088	116961:19
	9	0:04.39		452	0:56.95					786	5838:46		1093	117070:36
	27	0:04.42		108	0:57.07					787	5846:39		1089	117179:28
	0	0:04.42		98	0:57.18					784	5854:30		1063	117285:48
	0	0:04.42		155	0:57.35					785	5862:22		1067	117392:32
	0	0:04.42		181	0:57.55					780	5870:10		1033	117495:53
	82	0:04.51		178	0:57.75					778	5877:57		1033	117599:13
	63	0:04.58		174	0:57.94					774	5885:42		981	117697:22
	100	0:04.69		142	0:58.10					769	5893:29		1002	117797:37
	45	0:04.74		191	0:58.32					761	5901:06		1024	117900:00
	108	0:04.86		215	0:58.56					759	5908:42		1036	118003:38
	9	0:04.87		190	0:58.77					762	5916:19		1000	118103:37
	82	0:04.96		192	0:58.98					705	5923:23		955	118199:05
	55	0:05.02		177	0:59.18					597	5929:21		988	118297:52
	80	0:05.11		170	0:59.37					671	5936:05		991	118397:01
	71	0:05.19		177	0:59.57					586	5941:57		1007	118497:43
	100	0:05.30		196	0:59.79					589	5947:51		1030	118600:46
	0	0:05.30		180	0:59.99					592	5953:46		993	118700:03
	72	0:05.38		170	1:00.18					578	5959:34		964	118796:27
	54	0:05.44		170	1:00.37					644	5966:00		987	118895:13
	0	0:05.44		153	1:00.54					592	5971:56		916	118986:53
	0	0:05.44		172	1:00.73					607	5978:00		951	119082:00
	0	0:05.44		168	1:00.92					585	5983:52		992	119181:12
	0	0:05.44		152	1:01.09					579	5989:39		969	119278:07
	0	0:05.44		162	1:01.27					564	5995:18		938	119371:55
	0	0:05.44		182	1:01.47					557	6000:52		989	119470:50
	0	0:05.44		167	1:01.66					566	6006:33		959	119566:42
	0	0:05.44		179	1:01.86					577	6012:19		929	119659:35
	0	0:05.44		194	1:02.08					564	6017:58		972	119756:48
	0	0:05.44		133	1:02.23					530	6023:16		895	119846:18
	9	0:05.45		189	1:02.44					527	6028:33		912	119937:33
	37	0:05.49		185	1:02.65					556	6034:07		893	120026:54
	99	0:05.60		160	1:02.83					527	6039:24		901	120116:58
	99	0:05.71		189	1:03.04					546	6044:51		964	120213:20
	117	0:05.84		144	1:03.20					553	6050:24		955	120308:51
	18	0:05.86		160	1:03.38					540	6055:48		987	120407:36
	9	0:05.87		162	1:03.56					503	6060:50		962	120503:49
	9	0:05.88		176	1:03.76					516	6066:00		976	120601:24
	9	0:05.89		134	1:03.91					523	6071:14		958	120697:12
	27	0:05.92		162	1:04.09					552	6076:46		970	120794:10
	9	0:05.93		151	1:04.26					553	6082:18		941	120888:20
	54	0:05.99		161	1:04.44					565	6087:57		948	120983:10
	63	0:06.06		144	1:04.60					565	6093:36		946	121077:44
	9	0:06.07		162	1:04.78					529	6098:54		953	121173:03
	82	0:06.16		260	1:05.07					548	6104:23		976	121270:37
	214	0:06.40		172	1:05.26					581	6110:13		951	121365:43
	55	0:06.46		180	1:05.46					571	6115:56		913	121457:03
	99	0:06.57		159	1:05.64					575	6121:41		959	121552:55
	115	0:06.70		178	1:05.84					550	6127:11		828	121635:45
	0	0:06.70		189	1:06.05					498	6132:11		872	121723:01
	182	0:06.90		160	1:06.23					474	6136:55		810	121804:04
	0	0:06.90		184	1:06.43					510	6142:02		862	121890:20
	0	0:06.90		169	1:06.62					484	6146:52		857	121976:04
	0	0:06.90		171	1:06.81					453	6151:24		881	122064:13
	27	0:06.93		172	1:07.00					440	6155:49		868	122150:59
	0	0:06.93		161	1:07.18					479	6160:37		889	122239:57
	27	0:06.96		179	1:07.38					480	6165:25		787	122318:37
	0	0:06.96		168	1:07.57					441	6169:50		879	122406:31
	127	0:07.10		188	1:07.78					444	6174:17		819	122488:26
	18	0:07.12		200	1:08.00					446	6178:51		793	122567:43
	143	0:07.28		176	1:08.20					477	6183:38		855	122653:14
	278	0:07.59		188	1:08.41					470	6188:20		881	122741:23
	64	0:07.66		199	1:08.63					424	6192:35		877	122829:03
	0	0:07.66		191	1:08.84					467	6197:16		694	122898:28
	134	0:07.81		191	1:09.05					500	6202:16		728	122971:14
	191	0:08.02		188	1:09.26					426	6206:33		997	123070:59
	541	0:08.63		180	1:09.46					360	6210:09		1102	123181:12
	567	0:09.25		188	1:09.67					318	6213:20		1103	123291:32
	706	0:10.03		186	1:09.88					438	6217:43		740	123365:30
	520	0:10.60		183	1:10.08					456	6222:17		191	123384:35
	708	0:11.37		171	1:10.27					440	6226:41		202	123404:47
	537	0:11.96		200	1:10.49					287	6229:34		182	123423:01
	485	0:12.49		189	1:10.70					386	6233:26		181	123441:08
	328	0:12.85		192	1:10.91					343	6236:52		177	123458:51
	265	0:13.14		168	1:11.10					389	6240:46		181	123476:58
	284	0:13.45		181	1:11.30					310	6243:52		182	123495:09
	524	0:14.05		177	1:11.50					433	6248:12		189	123514:02
	775	0:14.98		186	1:11.71					580	6254:01		180	123532:03
	715	0:15.76		187	1:11.92					548	6259:30		177	123549:47
	514	0:16.32		170	1:12.11					542	6264:56		177	123567:32
	162	0:16.50		155	1:12.28					394	6268:52		175	123585:00
	156	0:16.67		183	1:12.48					778	6276:40		177	123602:41
	380	0:17.10		156	1:12.65					487	6281:32		185	123621:12
	688	0:17.85		172	1:12.84					553	6287:04		180	123639:12
	219	0:18.09		160	1:13.02					357	6290:39		180	123657:11
	83	0:18.18		161	1:13.20					304	6293:41		183	123675:29
	9	0:18.19		181	1:13.40					573	6299:25		189	123694:22
	0	0:18.19		170	1:13.59					660	6306:02		188	123713:12
	0	0:18.19		200	1:13.81					784	6313:53		188	123731:58
	0	0:18.19		192	1:14.02					783	6321:43		191	123751:06
	0	0:18.19		201	1:14.24					785	6329:35		184	123769:33
	0	0:18.19		199	1:14.46					780	6337:26		170	123786:31
	45	0:18.24		177	1:14.66					775	6345:11		163	123802:52
	73	0:18.32		187	1:14.87					782	6353:01		156	123818:27
	0	0:18.32		190	1:15.08					779	6360:49		161	123834:30
				182	1:15.28					779	6368:37		157	123850:10
				183	1:15.48					780	6376:25		159	123866:04
				186	1:15.69					781	6384:14		160	123882:05
				188	1:15.90					775	6391:59		161	123898:13
				182	1:16.10					777	6399:46		156	123913:52
				159	1:16.28					778	6407:33		151	123928:57
				151	1:16.45					778	6415:21		150	123943:57
				144	1:16.61					778	6423:08		150	123958:57
				44	1:16.66					780	6430:57		157	123974:38
				99	1:16.77					781	6438:46		154	123992:08
				100	1:16.88					779	6446:34		154	124007:32
				125	1:17.02					781	6454:23		154	124022:58
				409	1:17.48					778	6462:10		156	124038:34
				666	1:18.21					782	6470:00		155	124054:05
				692	1:18.97					784	6477:51		154	124069:32
				683	1:19.72					782	6485:41		158	124085:17
				18	1:19.74					779	6493:29		154	124100:38
				36	1:19.78					783	6501:19		156	124116:17
				45	1:19.83					781	6509:09		156	124131:52
				36	1:19.87					780	6516:57		152	124147:07
				63	1:19.94					780	6524:46		151	124162:15
				98	1:20.05					779	6532:34		149	124177:09
				98	1:20.16					781	6540:23		152	124192:18
				108	1:20.28					774	6548:08		158	124208:07
				91	1:20.38					780	6555:56		155	124223:38
				107	1:20.50					778	6563:44		156	124239:11
				98	1:20.61					779	6571:31		157	124254:55
				100	1:20.72					780	6579:20		157	124270:36
				91	1:20.82					779	6587:08		154	124285:59
				107	1:20.94					778	6594:55		154	124301:24
				98	1:21.05					779	6602:43		154	124316:48
				100	1:21.16					779	6610:31		156	124332:26
				100	1:21.27					781	6618:20		156	124348:05
				98	1:21.38					780	6626:08		155	124363:33
				99	1:21.49					778	6633:56		161	124379:41
				100	1:21.60					779	6641:44		151	124394:48
				100	1:21.71					776	6649:30		153	124410:09
				98	1:21.82					777	6657:17		153	124425:28
				108	1:21.94					781	6665:06		157	124441:13
				99	1:22.05					777	6672:53		152	124456:23
				100	1:22.16					778	6680:40		153	124471:44
				99	1:22.27					775	6688:25		156	124487:17
				99	1:22.38					778	6696:13		161	124503:22
				99	1:22.49					777	6704:00		160	124519:23
				100	1:22.60					780	6711:48		163	124535:44
				99	1:22.71					777	6719:35		163	124552:02
				108	1:22.83					776	6727:22		161	124568:06
				90	1:22.93					778	6735:10		162	124584:19
				109	1:23.05					776	6742:57		154	124599:43
				99	1:23.16					782	6750:46		160	124615:40
				98	1:23.27					781	6758:35		161	124631:47
				99	1:23.38					778	6766:23		158	124647:36
				98	1:23.49					780	6774:11		161	124663:43
				99	1:23.60					780	6782:00		160	124679:46
				99	1:23.71					780	6789:48		158	124695:33
				100	1:23.82					779	6797:37		158	124711:22
				100	1:23.93					780	6805:40		149	124726:13
				107	1:24.05					779	6813:28		156	124741:47
				89	1:24.15					780	6821:16		157	124757:30
				100	1:24.26					781	6829:05		165	124774:02
				100	1:24.37					778	6836:53		156	124789:39
				98	1:24.48					778	6844:40		163	124805:57
				99	1:24.59					782	6852:30		166	124822:34
				100	1:24.70					782	6860:20		157	124838:17
				100	1:24.81					781	6868:09		155	124853:50
				107	1:24.93					787	6876:02		160	124869:49
				98	1:25.04					780	6883:51		151	124884:54
				99	1:25.15					783	6891:41		153	124900:14
				36	1:25.19					783	6899:31		147	124914:56
				0	1:25.19					780	6907:20		149	124929:51
				0	1:25.19					783	6915:10		155	124945:24
				82	1:25.28					782	6923:00		154	124960:47
				73	1:25.36					781	6930:50		150	124975:49
				27	1:25.39					782	6938:39		152	124990:59
										784	6946:30		152	125006:10
										781	6954:19		150	125021:08
										781	6962:08		157	125036:48
										782	6969:59		152	125052:02
										786	6977:51		151	125067:11
										782	6985:40		154	125082:35
										783	6993:31		152	125097:45
										781	7001:20		151	125113:00
										782	7009:10		150	125128:02
										783	7017:00		152	125143:14
										779	7024:48		153	125158:35
										778	7032:36		154	125174:02
										781	7040:25		156	125189:39
										785	7048:16		153	125205:00
										780	7056:05		149	125219:55
										780	7063:53		152	125235:08
										768	7071:34		155	125250:37
										753	7079:07		156	125266:15
										717	7086:17		156	125281:51
										714	7093:26		151	125296:56
										676	7100:12		154	125312:19
										594	7106:09		150	125327:19
										595	7112:06		148	125342:08
										614	7118:15		148	125357:03
										547	7123:44		149	125371:55
										531	7129:03		147	125386:37
										523	7134:17		150	125401:38
										528	7139:34		151	125416:45
										529	7144:52		148	125431:35
										547	7150:21		151	125446:43
										559	7155:56		147	125461:25
										578	7161:43		150	125476:25
										575	7167:29		148	125491:12
										577	7173:15		148	125505:59
										583	7179:06		149	125520:51
										582	7184:55		147	125535:34
										581	7190:45		148	125550:20
										556	7196:18		145	125564:47
										545	7201:46		146	125579:22
										562	7207:23		148	125594:09
										580	7213:12		154	125609:31
										584	7219:02		149	125624:22
										556	7224:36		154	125639:45
										540	7230:00		152	125654:55
										537	7235:23		150	125669:53
										529	7240:41		149	125684:50
										499	7245:41		151	125699:54
										510	7250:47		152	125715:03
										508	7255:52		151	125730:07
										520	7261:05		151	125745:12
										494	7266:02		147	125759:55
										519	7271:13		149	125774:52
										511	7276:20		148	125789:39
										394	7280:17		148	125804:27
										388	7284:10		150	125819:30
										455	7288:44		149	125834:26
										553	7294:16		151	125849:31
										551	7299:47		154	125864:53
										541	7305:12		158	125880:43
										536	7310:34		155	125896:16
										557	7316:08		153	125911:32
										502	7321:10		153	125926:51
										486	7326:02		156	125942:29
										572	7331:45		156	125958:02
										588	7337:38		151	125973:07
										539	7343:01		151	125988:12
										398	7347:00		152	126003:24
										412	7351:08		154	126018:47
										506	7356:12		150	126033:45
										506	7361:16		155	126049:18
										487	7366:09		149	126064:13
										480	7370:57		147	126078:56
										413	7375:05		153	126094:16
										494	7380:02		151	126109:21
										493	7384:58		152	126124:35
										315	7388:07		152	126139:48
										379	7391:55		150	126154:51
										300	7394:55		152	126170:05
										408	7399:00		159	126185:59
										316	7402:10		158	126201:47
										434	7406:30		159	126217:42
										513	7411:39		152	126232:56
										482	7416:28		155	126248:26
										361	7420:05		158	126264:17
										524	7425:20		153	126279:36
										411	7429:27		150	126294:36
										402	7433:28		152	126309:49
										270	7436:10		153	126325:07
										391	7440:05		156	126340:44
										297	7443:04		155	126356:11
										316	7446:14		151	126371:18
										571	7451:57		152	126386:33
										796	7459:55		157	126402:14
										797	7467:54		153	126417:31
										798	7475:53		153	126432:50
										797	7483:52		155	126448:22
										797	7491:50		152	126463:33
										797	7499:49		154	126478:58
										798	7507:48		157	126494:40
										797	7515:47		159	126510:36
										797	7523:46		157	126526:18
										797	7531:44		162	126542:29
										798	7539:43		158	126558:16
										797	7547:43		161	126574:20
										798	7555:42		158	126590:08
										797	7563:40		157	126605:50
										797	7571:39		161	126621:59
										797	7579:38		157	126637:42
										798	7587:37		152	126652:54
										798	7595:36		158	126668:42
										797	7603:35		157	126684:24
										797	7611:33		155	126699:53
										796	7619:32		158	126715:39
										797	7627:30		160	126731:42
										796	7635:28		156	126747:20
										797	7643:27		153	126762:40
										797	7651:26		156	126778:18
										798	7659:25		158	126794:08
										797	7667:23		152	126809:23
										797	7675:22		153	126824:44
										798	7683:21		153	126840:04
										798	7691:21		152	126855:15
										797	7699:19		152	126870:29
										797	7707:18		156	126886:03
										797	7715:17		155	126901:30
										797	7723:16		155	126917:01
										796	7731:14		155	126932:33
										797	7739:13		149	126947:25
										796	7747:11		151	126962:30
										797	7755:10		155	126978:01
										797	7763:08		151	126993:10
										797	7771:07		155	127008:38
										797	7779:06		160	127024:35
										797	7787:04		155	127040:03
										797	7795:03		150	127055:03
										795	7803:01		150	127070:01
										796	7810:59		152	127085:14
										798	7818:58		150	127100:14
										797	7826:57		148	127115:05
										797	7834:56		147	127129:47
										796	7842:54		152	127144:59
										797	7850:52		157	127160:41
										796	7858:51		149	127175:35
										797	7866:50		147	127190:19
										798	7874:49		153	127205:37
										797	7882:48		158	127221:25
										797	7890:47		158	127237:16
										797	7898:45		163	127253:37
										797	7906:44		156	127269:11
										797	7914:42		153	127284:29
										798	7922:41		152	127299:43
										798	7930:41		156	127315:16
										798	7938:40		153	127330:37
										797	7946:38		151	127345:44
										797	7954:39		151	127360:49
										797	7962:37		152	127376:03
										797	7970:36		152	127391:15
										795	7978:34		155	127406:48
										798	7986:33		158	127422:39
										797	7994:31		157	127438:21
										797	8002:30		154	127453:47
										797	8010:29		164	127470:12
										796	8018:27		166	127486:46
										797	8026:26		159	127502:39
										797	8034:25		159	127518:33
										797	8042:23		156	127534:10
										796	8050:21		154	127549:33
										796	8058:19		155	127565:05
										797	8066:18		153	127580:23
										798	8074:17		154	127595:49
										797	8082:16		153	127611:10
										797	8090:15		153	127626:29
										797	8098:14		158	127642:16
										796	8106:12		154	127657:41
										797	8114:11		162	127673:56
										797	8122:10		163	127690:17
										797	8130:08		170	127707:15
										797	8138:07		178	127725:04
										797	8146:06		181	127743:08
										798	8154:05		181	127761:14
										796	8162:04		178	127779:04
										797	8170:03		170	127796:06
										795	8178:01		172	127813:20
										797	8186:00		172	127830:34
										796	8193:58		173	127847:54
										797	8201:57		172	127865:05
										797	8209:56		162	127881:19
										797	8217:55		167	127898:02
										796	8225:53		173	127915:20
										795	8233:51		167	127932:02
										796	8241:49		178	127949:50
										796	8249:47		167	127966:35
										796	8257:45		169	127983:31
										795	8265:42		166	128000:05
										795	8273:40		161	128016:08
										795	8281:37		163	128032:26
										796	8289:35		163	128048:43
										797	8297:34		169	128065:36
										797	8305:32		168	128082:26
										796	8313:30		169	128099:19
										795	8321:28		169	128116:16
										796	8329:26		168	128133:05
										795	8337:23		170	128150:06
										796	8345:21		173	128167:27
										796	8353:20		179	128185:22
										797	8361:18		181	128203:27
										795	8369:16		183	128221:47
										797	8377:15		174	128239:09
										797	8385:13		174	128256:36
										797	8393:12		169	128273:33
										797	8401:10		168	128290:18
										798	8409:10		168	128307:05
										796	8417:07		174	128324:31
										797	8425:06		173	128341:47
										797	8433:05		167	128358:28
										797	8441:04		164	128374:53
										798	8449:03		163	128391:09
										796	8457:01		167	128407:54
										797	8465:00		166	128424:29
										796	8472:58		166	128441:03
										797	8480:57		183	128459:23
										797	8488:55		178	128477:12
										796	8496:54		179	128495:08
										796	8504:52		179	128512:59
										795	8512:50		179	128530:54
										796	8520:48		175	128548:25
										796	8528:46		175	128565:53
										797	8536:44		177	128583:36
										796	8544:43		176	128601:14
										796	8552:41		168	128618:01
										796	8560:39		168	128634:51
										794	8568:36		166	128651:30
										795	8576:34		170	128668:31
										795	8584:32		171	128685:37
										796	8592:30		170	128702:40
										794	8600:26		176	128720:19
										794	8608:23		165	128736:47
										796	8616:21		160	128752:47
										796	8624:20		166	128769:25
										796	8632:18		159	128785:19
										796	8640:16		170	128802:19
										796	8648:15		163	128818:36
										796	8656:13		162	128834:49
										796	8664:11		163	128851:05
										796	8672:09		164	128867:31
										796	8680:07		167	128884:14
										796	8688:05		176	128901:49
										796	8696:04		162	128918:03
										792	8703:59		168	128934:49
										794	8711:56		167	128951:32
										795	8719:54		167	128968:15
										797	8727:53		163	128984:34
										795	8735:50		168	129001:24
										795	8743:48		163	129017:42
										794	8751:44		164	129034:04
										794	8759:41		165	129050:31
										795	8767:39		160	129066:34
										796	8775:37		158	129082:22
										796	8783:36		160	129098:20
										794	8791:33		166	129114:57
										795	8799:31		159	129130:51
										795	8807:28		160	129146:51
										795	8815:26		155	129162:20
										796	8823:24		156	129177:58
										794	8831:21		163	129194:18
										794	8839:18		162	129210:32
										796	8847:16		174	129227:58
										795	8855:14		167	129244:41
										794	8863:15		166	129261:16
										794	8871:12		159	129277:08
										793	8879:08		159	129293:00
										794	8887:05		169	129309:51
										794	8895:02		163	129326:08
										794	8902:59		161	129342:12
										796	8910:57		159	129358:06
										796	8918:55		160	129374:05
										796	8926:54		159	129390:02
										797	8934:52		167	129406:44
										795	8942:50		162	129422:55
										794	8950:47		162	129439:05
										797	8958:46		163	129455:26
										797	8966:44		165	129471:54
										797	8974:43		166	129488:29
										796	8982:41		161	129504:37
										796	8990:39		160	129520:38
										796	8998:37		170	129537:41
										795	9006:35		169	129554:38
										796	9014:33		155	129570:07
										796	9022:31		164	129586:29
										795	9030:28		168	129603:19
										795	9038:26		159	129619:13
										795	9046:23		159	129635:07
										795	9054:21		156	129650:42
										796	9062:19		154	129666:09
										794	9070:16		163	129682:28
										795	9078:14		159	129698:22
										796	9086:12		163	129714:42
										795	9094:09		162	129730:54
										795	9102:07		167	129747:38
										797	9110:06		166	129764:12
										795	9118:03		160	129780:10
										796	9126:02		154	129795:31
										796	9134:00		153	129810:49
										797	9141:59		170	129827:51
										796	9149:57		176	129845:30
										797	9157:56		171	129862:37
										797	9165:54		170	129879:38
										797	9173:53		165	129896:08
										797	9181:52		166	129912:42
										797	9189:50		156	129928:17
										797	9197:49		151	129943:20
										796	9205:47		149	129958:17
										797	9213:46		154	129968:05
										796	9221:44		150	129983:04
										797	9229:43		155	129998:34
										797	9237:42		157	130014:16
										796	9245:40		162	130030:28
										797	9253:38		160	130046:28
										798	9261:42		161	130062:36
										798	9269:41		161	130078:41
										797	9277:40		157	130094:20
										797	9285:39		162	130110:31
										798	9293:38		162	130126:46
										796	9301:36		164	130143:12
										796	9309:34		170	130160:15
										797	9317:33		168	130177:05
										796	9325:31		165	130193:34
										797	9333:30		164	130209:58
										797	9341:28		158	130225:48
										796	9349:29		160	130241:48
										795	9357:29		158	130257:36
										797	9365:28		155	130273:07
										795	9373:26		162	130289:22
										796	9381:40		162	130305:32
										796	9389:39		156	130321:08
										797	9397:37		156	130336:43
										796	9405:36		159	130352:40
										795	9413:34		164	130369:02
										795	9421:32		156	130384:39
										797	9429:33		155	130400:12
										796	9437:31		152	130415:25
										794	9445:28		148	130430:10
										796	9453:26		147	130444:52
										795	9461:24		145	130459:19
										795	9469:21		151	130474:25
										796	9477:19		148	130489:13
										796	9485:17		152	130504:26
										796	9493:21		158	130520:13
										795	9501:19		158	130536:02
										797	9509:21		166	130552:40
										797	9517:20		160	130568:43
										796	9525:18		162	130584:58
										795	9533:16		154	130600:23
										797	9541:15		149	130615:16
										796	9549:13		155	130630:45
										796	9557:11		163	130647:04
										793	9565:07		155	130662:36
										796	9573:05		160	130678:38
										794	9581:02		158	130694:25
										796	9589:00		159	130710:20
										795	9596:58		160	130726:22
										796	9605:07		157	130742:07
										795	9613:05		160	130758:10
										795	9621:02		161	130774:15
										795	9629:00		164	130790:38
										795	9636:57		156	130806:17
										793	9644:54		164	130822:41
										794	9652:51		156	130838:15
										794	9660:47		162	130854:28
										796	9668:45		157	130870:09
										793	9676:42		154	130885:33
										796	9684:40		161	130901:41
										796	9692:38		158	130917:30
										798	9700:37		155	130932:59
										796	9708:35		156	130948:33
										795	9716:33		155	130964:02
										797	9724:31		155	130979:33
										796	9732:30		159	130995:25
										796	9740:28		161	131011:30
										797	9748:27		157	131027:10
										796	9756:25		159	131043:06
										796	9764:47		159	131058:59
										795	9772:45		155	131074:30
										795	9780:43		157	131090:14
										796	9788:41		159	131106:07
										793	9796:38		163	131122:27
										795	9804:42		158	131138:16
										795	9812:39		158	131154:06
										795	9820:37		155	131169:34
										796	9828:35		157	131185:16
										795	9836:33		157	131201:00
										795	9844:30		169	131217:56
										793	9852:26		162	131234:09
										794	9860:23		155	131249:40
										794	9868:20		156	131265:18
										794	9876:17		149	131280:12
										793	9884:14		156	131295:50
										792	9892:09		159	131311:43
										794	9900:06		151	131326:49
										793	9908:03		154	131342:12
										794	9916:00		147	131356:54
										791	9923:55		138	131370:44
										793	9931:51		138	131384:33
										791	9939:46		142	131398:43
										794	9947:43		139	131412:37
										790	9955:38		139	131426:30
										792	9963:33		130	131439:27
										792	9971:29		128	131452:15
										794	9979:26		122	131464:30
										794	9987:23		122	131476:40
										791	9995:18		122	131488:53
										790	10003:12		122	131501:03
										790	10011:07		122	131513:15
										794	10019:03		121	131525:19
										789	10026:57		124	131537:44
										792	10034:53		124	131550:08
										792	10042:48		125	131562:37
										790	10050:43		124	131575:01
										790	10058:37		124	131587:25
										790	10066:32		138	131601:10
										790	10074:27		122	131613:24
										792	10082:23		121	131625:32
										790	10090:17		123	131637:51
										795	10098:14		122	131650:04
										793	10106:11		121	131662:11
										791	10114:06		123	131674:29
										792	10122:02		126	131687:03
										793	10129:59		122	131699:14
										792	10137:54		121	131711:20
										790	10145:49		133	131724:38
										790	10153:44		139	131738:31
										794	10161:41		132	131751:42
										795	10169:38		124	131764:04
										796	10177:37		121	131776:11
										795	10185:34		122	131788:20
										792	10193:29		121	131800:28
										792	10201:25		124	131812:51
										792	10209:21		121	131824:58
										795	10217:19		119	131836:52
										790	10225:13		114	131848:14
										794	10233:10		115	131859:43
										791	10241:06		119	131871:34
										790	10249:00		111	131882:43
										794	10256:57		113	131893:59
										794	10264:54		112	131905:10
										793	10272:50		112	131916:25
										791	10280:45		111	131927:30
										788	10288:39		112	131938:41
										792	10296:34		117	131950:21
										790	10304:29		113	131961:41
										794	10312:26		111	131972:48
										793	10320:22		112	131983:58
										793	10328:18		123	131996:16
										792	10336:14		118	132008:02
										792	10344:10		116	132019:39
										789	10352:04		115	132031:08
										790	10359:58		123	132043:24
										792	10367:54		114	132054:49
										791	10375:50		119	132066:44
										793	10383:46		116	132078:22
										795	10391:44		120	132090:23
										794	10399:41		118	132102:13
										795	10407:38		110	132113:15
										796	10415:36		111	132124:19
										794	10423:33		113	132135:36
										794	10431:30		112	132146:47
										793	10439:27		111	132157:54
										795	10447:24		113	132169:11
										794	10455:21		111	132180:18
										793	10463:17		113	132191:35
										793	10471:13		111	132202:39
										793	10479:10		111	132213:45
										794	10487:07		112	132224:56
										794	10495:04		112	132236:09
										792	10502:59		112	132247:20
										796	10510:58		111	132258:28
										796	10518:56		108	132269:14
										795	10526:53		114	132280:36
										795	10534:51		108	132291:24
										794	10542:48		108	132302:13
										792	10550:44		110	132313:11
										796	10558:42		109	132324:04
										793	10566:38		112	132335:17
										794	10574:35		112	132346:27
										795	10582:32		111	132357:32
										796	10590:30		108	132368:23
										795	10598:28		108	132379:12
										796	10606:26		108	132390:01
										797	10614:25		113	132401:22
										795	10622:22		110	132412:20
										795	10630:20		108	132423:07
										796	10638:18		108	132433:54
										796	10646:16		108	132444:43
										797	10654:14		114	132456:08
										795	10662:12		114	132467:30
										796	10670:10		114	132478:55
										795	10678:07		110	132489:55
										796	10686:05		116	132501:30
										795	10694:03		112	132512:42
										795	10702:01		107	132523:24
										795	10709:59		111	132534:31
										797	10717:57		112	132545:41
										796	10725:56		108	132556:31
										796	10733:54		108	132567:17
										797	10741:52		108	132578:05
										798	10749:52		108	132588:55
										797	10757:50		110	132599:58
										797	10765:49		108	132610:48
										797	10773:48		106	132621:23
										795	10781:45		108	132632:11
										796	10789:43		107	132642:56
										796	10797:42		109	132653:48
										797	10805:41		107	132664:27
										797	10813:40		108	132675:14
										797	10821:38		109	132686:07
										795	10829:36		108	132696:57
										796	10837:34		110	132707:58
										795	10845:31		110	132718:57
										794	10853:29		109	132729:49
										795	10861:26		107	132740:29
										794	10869:23		110	132751:29
										793	10877:19		110	132762:28
										792	10885:15		108	132773:18
										792	10893:11		107	132783:59
										792	10901:07		106	132794:36
										787	10909:00		108	132805:25
										787	10916:52		109	132816:17
										788	10924:46		108	132827:08
										789	10932:40		107	132837:48
										792	10940:36		110	132848:48
										794	10948:32		109	132859:45
										794	10956:29		108	132870:31
										796	10964:27		109	132881:23
										796	10972:25		109	132892:18
										793	10980:21		108	132903:06
										792	10988:17		114	132914:30
										794	10996:14		122	132926:42
										794	11004:12		116	132938:15
										795	11012:10		110	132949:15
										795	11020:07		108	132960:06
										795	11028:05		114	132971:29
										795	11036:03		113	132982:47
										795	11044:01		108	132993:35
										796	11051:59		113	133004:56
										794	11059:56		109	133015:49
										794	11067:53		111	133026:55
										794	11075:50		108	133037:44
										794	11083:47		109	133048:35
										791	11091:42		105	133059:08
										793	11099:39		104	133069:35
										793	11107:36		104	133079:58
										793	11115:32		104	133090:19
										791	11123:30		103	133100:38
										791	11131:25		103	133110:58
										787	11139:18		104	133121:21
										791	11147:14		103	133131:41
										792	11155:09		103	133142:01
										790	11163:04		103	133152:20
										790	11170:58		104	133162:43
										791	11178:53		104	133173:07
										794	11186:50		104	133183:29
										792	11194:46		106	133194:08
										792	11202:42		108	133204:58
										792	11210:37		108	133215:47
										792	11218:33		108	133226:33
										794	11226:30		107	133237:14
										792	11234:25		107	133247:58
										792	11242:21		107	133258:40
										792	11250:16		108	133269:28
										792	11258:12		106	133280:02
										791	11266:07		107	133290:43
										792	11274:03		106	133301:21
										791	11281:58		106	133312:00
										787	11289:50		107	133322:40
										793	11297:47		105	133333:11
										793	11306:06		105	133343:42
										793	11314:02		107	133354:26
										792	11321:58		107	133365:09
										794	11329:55		108	133375:55
										793	11337:51		106	133386:30
										795	11345:49		104	133396:53
										795	11353:46		104	133407:19
										796	11361:44		105	133417:51
										796	11369:43		103	133428:10
										795	11377:40		103	133438:29
										796	11385:39		104	133448:54
										797	11393:37		103	133459:14
										797	11401:36		103	133469:34
										796	11409:35		106	133480:11
										797	11417:33		106	133490:44
										795	11425:31		110	133501:44
										795	11433:28		105	133512:14
										795	11441:26		104	133522:38
										795	11449:23		104	133533:00
										796	11457:21		104	133543:25
										792	11465:17		105	133553:53
										795	11473:15		105	133564:21
										795	11481:12		104	133574:46
										794	11489:09		105	133585:18
										794	11497:06		103	133595:37
										794	11505:03		107	133606:17
										794	11513:00		107	133616:58
										795	11520:58		106	133627:36
										794	11528:55		105	133638:07
										793	11536:52		106	133648:43
										795	11544:49		109	133659:37
										795	11552:47		109	133670:33
										793	11560:43		112	133681:46
										793	11568:42		111	133692:50
										793	11576:43		107	133703:31
										787	11584:36		110	133714:29
										791	11592:31		106	133725:04
										793	11600:27		105	133735:32
										790	11608:22		104	133745:54
										790	11616:17		108	133756:45
										788	11624:10		106	133767:22
										788	11632:04		104	133777:49
										791	11640:05		104	133788:10
										795	11648:02		105	133798:38
										797	11656:18		105	133809:11
										794	11664:15		105	133819:40
										793	11672:11		107	133830:20
										795	11680:09		106	133840:53
										795	11688:07		105	133851:22
										796	11696:05		103	133861:37
										796	11704:03		104	133872:04
										795	11712:00		107	133882:45
										795	11719:58		106	133893:24
										795	11727:55		107	133904:08
										794	11735:52		106	133914:43
										794	11743:51		105	133925:15
										791	11751:46		108	133936:02
										793	11759:42		107	133946:46
										789	11767:36		104	133957:12
										788	11775:29		105	133967:41
										789	11783:23		106	133978:14
										788	11791:17		105	133988:45
										791	11799:12		105	133999:17
										790	11807:06		105	134009:49
										788	11815:00		105	134020:17
										788	11822:54		103	134030:38
										787	11830:46		105	134041:09
										790	11838:41		106	134051:43
										791	11846:36		104	134062:10
										786	11854:28		106	134072:46
										788	11862:22		104	134083:11
										790	11870:16		107	134093:55
										791	11878:12		109	134104:47
										788	11886:12		108	134115:33
										788	11894:05		105	134126:04
										788	11901:59		105	134136:32
										787	11913:10		106	134147:11
										790	11921:05		108	134158:00
										786	11928:57		108	134168:50
										790	11936:51		110	134179:49
										786	11944:44		110	134190:52
										789	11952:37		105	134201:25
										788	11960:30		107	134212:07
										777	11968:17		105	134222:34
										638	11974:41		104	134232:59
										573	11980:25		104	134243:21
										573	11986:09		104	134253:46
										540	11991:34		105	134264:18
										547	11997:02		108	134275:09
										544	12002:29		113	134286:26
										576	12008:15		110	134297:24
										576	12014:01		112	134308:35
										545	12019:29		112	134319:47
										551	12025:00		110	134330:46
										529	12030:17		107	134341:31
										568	12035:58		106	134352:05
										537	12041:21		105	134362:34
										595	12047:18		107	134373:17
										569	12053:00		107	134384:00
										550	12058:31		104	134394:26
										644	12064:58		104	134404:51
										616	12071:08		104	134415:16
										574	12076:53		103	134425:36
										546	12082:21		103	134435:53
										522	12087:34		104	134446:16
										583	12093:29		103	134456:35
										567	12099:10		105	134467:06
										572	12104:54		104	134477:31
										522	12110:07		105	134487:59
										420	12114:20		108	134498:46
										589	12120:13		108	134509:36
										776	12127:59		108	134520:22
										776	12135:46		106	134530:57
										775	12143:31		106	134541:32
										776	12151:17		104	134551:58
										778	12159:04		103	134562:14
										767	12166:45		104	134572:36
										651	12173:16		103	134582:51
										586	12179:07		104	134593:15
										781	12186:56		105	134603:43
										785	12194:48		105	134614:11
										783	12202:38		106	134624:46
										784	12210:29		107	134635:26
										234	12212:50		106	134646:01
										67	12213:30		104	134656:23
													102	134666:38
													103	134676:54
													104	134687:16
													103	134697:36
													104	134707:59
													106	134718:34
													103	134728:54
													103	134739:13
													104	134749:37
													105	134760:04
													104	134770:30
													104	134780:51
													104	134791:13
													103	134801:28
													103	134811:45
													103	134822:03
													104	134832:25
													103	134842:45
													103	134853:02
													104	134863:23
													103	134873:43
													104	134884:07
													104	134894:28
													104	134904:52
													103	134915:11
													103	134925:27
													104	134935:49
													103	134946:08
													106	134956:47
													108	134967:34
													107	134978:16
													106	134988:54
													106	134999:31
													104	135009:55
													107	135020:34
													105	135031:07
													107	135041:49
													107	135052:30
													110	135063:29
													111	135074:32
													106	135085:10
													105	135095:42
													105	135106:10
													105	135116:39
													106	135127:16
													105	135137:46
													109	135148:40
													105	135159:10
													103	135169:30
													103	135179:48
													105	135190:16
													103	135200:35
													106	135211:08
													105	135221:39
													104	135232:06
													104	135242:30
													105	135252:58
													105	135264:33
													110	135275:33
													108	135286:21
													109	135297:16
													105	135307:43
													105	135318:15
													105	135328:46
													107	135339:26
													107	135350:10
													105	135360:41
													105	135371:11
													106	135381:50
													105	135392:19
													104	135402:43
													105	135413:12
													105	135423:41
													105	135434:12
													103	135444:30
													103	135454:48
													102	135465:02
													103	135475:22
													103	135485:43
													103	135495:58
													104	135506:22
													103	135516:41
													103	135527:00
													102	135537:14
													104	135547:36
													103	135557:55
													102	135568:04
													102	135578:17
													103	135588:38
													103	135598:57
													104	135609:20
													104	135619:45
													104	135630:09
													105	135640:40
													106	135651:17
													107	135661:59
													105	135672:32
													106	135683:08
													111	135694:16
													105	135704:49
													101	135714:58
													101	135725:06
													101	135735:14
													101	135745:22
													101	135755:30
													102	135765:45
													102	135775:54
													102	135786:07
													102	135796:17
													102	135806:28
													101	135816:37
													101	135826:46
													102	135836:57
													102	135847:11
													102	135857:24
													102	135867:35
													102	135877:50
													101	135887:57
													101	135898:03
													102	135908:14
													104	135918:38
													102	135928:49
													102	135939:01
													101	135949:09
													102	135959:22
													102	135969:36
													102	135979:46
													102	135989:59
													101	136000:07
													102	136010:18
													102	136020:29
													102	136030:38
													102	136040:49
													102	136051:01
													106	136061:39
													108	136072:26
													103	136082:46
													104	136093:09
													103	136103:28
													102	136113:42
													103	136124:02
													103	136134:19
													105	136144:46
													103	136155:03
													102	136165:17
													102	136175:31
													101	136185:38
													13	136186:56
													22	136189:09
													77	136196:51
													47	136201:36
													79	136209:33
													98	136219:20
													68	136226:10
													21	136228:17
													26	136230:54
													19	136232:49
													19	136234:43
													18	136236:29
													25	136239:03
													20	136241:03
													22	136243:14
													23	136245:33
													34	136248:57
													33	136252:14
													25	136254:44
													26	136257:17
													19	136259:14
													21	136261:21
													18	136263:11
													20	136265:14
													21	136267:21
													18	136269:08
													26	136271:46
													21	136273:52
													22	136276:08
													12	136277:19
													13	136278:39
													5	136279:10
													0	136279:13
													0	136279:15
													1	136279:20
													1	136279:24
													13	136280:40
													33	136283:59
													1	136284:02
													1	136284:06
													30	136287:04
													15	136288:35
													0	136288:38
													0	136288:40
													42	136292:52
													11	136293:55
													24	136296:19
													29	136299:16
													29	136302:07
													1	136302:12
													27	136304:56
													19	136306:49
													1	136306:53
													5	136307:20
													48	136312:09
													17	136313:53
													1	136313:57
													1	136314:00
													22	136316:15
													29	136319:07
													0	136319:10
													1	136319:16
													1	136319:20
													13	136320:40
													59	136326:32
													99	136336:23
													102	136346:36
													102	136356:47
													103	136367:02
													102	136377:15
													103	136387:31
													103	136397:47
													103	136408:03
													104	136418:30
													104	136428:54
													103	136439:11
													105	136449:44
													107	136460:25
													107	136471:10
													109	136482:02
													109	136492:55
													104	136503:20
													105	136513:49
													103	136524:07
													106	136534:41
													107	136545:22
													108	136556:10
													107	136566:55
													107	136577:36
													107	136588:17
													105	136598:48
													106	136609:26
													107	136620:09
													107	136630:52
													106	136641:29
													109	136652:21
													103	136662:40
													106	136673:16
													106	136683:52
													107	136694:32
													109	136705:27
													105	136715:55
													103	136726:13
													104	136736:35
													104	136746:57
													104	136757:20
													104	136767:47
													105	136778:19
													104	136788:45
													103	136799:05
													102	136809:20
													103	136819:37
													103	136829:53
													102	136840:07
													104	136850:29
													105	136860:59
													104	136871:24
													104	136881:50
													105	136892:20
													105	136902:50
													103	136913:11
													103	136923:31
													106	136934:06
													104	136944:33
													104	136954:57
													106	136965:34
													109	136976:27
													104	136986:51
													106	136997:27
													106	137008:03
													107	137018:46
													107	137029:25
													105	137039:54
													106	137050:33
													109	137061:26
													104	137071:53
													104	137082:18
													103	137092:39
													103	137102:58
													102	137113:09
													102	137123:24
													102	137133:36
													103	137143:51
													103	137154:07
													105	137164:36
													103	137174:52
													105	137185:21
													105	137195:50
													104	137206:13
													103	137216:31
													106	137227:05
													108	137237:53
													103	137248:12
													103	137258:27
													103	137268:48
													103	137279:09
													104	137289:31
													103	137299:51
													104	137310:15
													103	137320:34
													103	137330:55
													105	137341:23
													104	137351:48
													103	137362:09
													102	137372:22
													103	137382:41
													104	137393:04
													103	137403:24
													103	137413:42
													103	137424:01
													104	137434:24
													104	137444:49
													104	137455:14
													103	137465:35
													104	137475:58
													105	137486:25
[truncated: 139 more rows]

## Sheet: no. of cores comparison
efmtool generating EFMs for sub model aarna
iterate time (s)	11687			8588			6421			6674			5535			6065
cores	3			4			5			6			7			8
time per core	3895.67			2147			1284.2			1112.33			790.714			758.125
start time	0:12.99			0:14.71			0:16.08			0:15.56			0:31.19			3:04.40
stop time	549:01.78			522:57.73			473:44.76			559:13.70			521:02.70			645:35.31			stdev	average	%
CPU time	32929			31363			28409			33538			31232			38551			3386.41	32670.3	0.103654
CPU time per core	10976.3			7840.75			5681.8			5589.67			4461.71			4818.88
CPU3			CPU 4			CPU5			CPU 6			CPU7			CPU 8
% CPU	TIME+		% CPU	TIME+		% CPU	TIME+		% CPU	TIME+		% CPU	TIME+		% CPU	TIME+
0	0:04.31		0	0:04.08		0	0:04.47		0	0:03.96		0	0:02.70		3	0:00.79
0	0:04.31		0	0:04.08		0	0:04.47		0	0:03.96		0	0:02.70		2	0:01.42
0	0:04.31		0	0:04.08		0	0:04.47		0	0:03.96		0	0:02.70		3	0:02.39
0	0:04.31		0	0:04.08		0	0:04.47		0	0:03.96		0	0:02.70		13	0:06.30
0	0:04.31		0	0:04.08		0	0:04.47		0	0:03.96		0	0:02.70		593	3:04.40
0	0:04.31		0	0:04.08		0	0:04.47		0	0:03.96		0	0:02.70		702	6:35.32
0	0:04.31		0	0:04.08		0	0:04.47		0	0:03.96		0	0:02.70		774	10:27.73
0	0:04.31		0	0:04.08		0	0:04.47		0	0:03.96		0	0:02.70		771	14:19.45
0	0:04.31		0	0:04.08		0	0:04.47		0	0:03.96		0	0:02.70		482	16:44.36
0	0:04.31		0	0:04.08		0	0:04.47		0	0:03.96		0	0:02.70		535	19:25.10
0	0:04.31		0	0:04.08		1	0:04.48		0	0:03.96		0	0:02.70		763	23:14.36
0	0:04.31		0	0:04.08		0	0:04.48		0	0:03.96		0	0:02.70		768	27:04.98
0	0:04.31		0	0:04.08		0	0:04.48		0	0:03.96		0	0:02.70		760	30:53.18
0	0:04.31		0	0:04.08		0	0:04.48		0	0:03.96		0	0:02.70		590	33:50.52
0	0:04.31		0	0:04.08		0	0:04.48		0	0:03.96		0	0:02.70		770	37:41.78
0	0:04.31		0	0:04.08		0	0:04.48		0	0:03.96		0	0:02.70		761	41:30.38
0	0:04.31		0	0:04.08		0	0:04.48		0	0:03.96		0	0:02.70		776	45:23.39
0	0:04.31		4	0:04.12		0	0:04.48		1	0:03.97		1	0:02.71		771	49:14.82
0	0:04.31		118	0:05.30		0	0:04.48		0	0:03.97		12	0:02.83		769	53:05.80
0	0:04.31		100	0:06.30		0	0:04.48		0	0:03.97		23	0:03.06		772	56:57.78
0	0:04.31		100	0:07.30		0	0:04.48		0	0:03.97		17	0:03.23		771	60:49.35
0	0:04.31		152	0:08.82		0	0:04.48		0	0:03.97		17	0:03.40		767	64:39.85
0	0:04.31		233	0:11.15		0	0:04.48		0	0:03.97		61	0:04.01		755	68:26.50
0	0:04.31		356	0:14.71		0	0:04.48		0	0:03.97		58	0:04.59		561	71:15.04
0	0:04.31		373	0:18.45		0	0:04.48		0	0:03.97		2	0:04.61		765	75:04.94
0	0:04.31		311	0:21.57		0	0:04.48		0	0:03.97		0	0:04.61		781	78:59.66
0	0:04.31		383	0:25.41		0	0:04.48		0	0:03.97		0	0:04.61		776	82:52.74
0	0:04.31		380	0:29.22		0	0:04.48		0	0:03.97		0	0:04.61		771	86:44.44
0	0:04.31		381	0:33.04		0	0:04.48		0	0:03.97		1	0:04.62		772	90:36.33
0	0:04.31		383	0:36.88		0	0:04.48		0	0:03.97		0	0:04.62		770	94:27.47
0	0:04.31		380	0:40.69		0	0:04.48		0	0:03.97		0	0:04.62		772	98:19.39
0	0:04.31		384	0:44.54		0	0:04.48		0	0:03.97		0	0:04.62		772	102:11.17
0	0:04.31		386	0:48.41		0	0:04.48		0	0:03.97		0	0:04.62		777	106:04.48
0	0:04.31		387	0:52.29		0	0:04.48		0	0:03.97		0	0:04.62		772	109:56.45
0	0:04.31		381	0:56.11		0	0:04.48		0	0:03.97		0	0:04.62		771	113:48.06
0	0:04.31		381	0:59.93		0	0:04.48		0	0:03.97		0	0:04.62		777	117:41.57
0	0:04.31		384	1:03.78		0	0:04.48		0	0:03.97		0	0:04.62		773	121:35.83
0	0:04.31		380	1:07.59		0	0:04.48		0	0:03.97		0	0:04.62		772	125:27.64
0	0:04.31		381	1:11.41		0	0:04.48		0	0:03.97		0	0:04.62		775	129:20.49
0	0:04.31		378	1:15.20		0	0:04.48		1	0:03.98		0	0:04.62		778	133:14.22
0	0:04.31		385	1:19.06		45	0:04.93		2	0:04.00		0	0:04.62		772	137:06.02
0	0:04.31		370	1:22.77		98	0:05.91		104	0:05.04		0	0:04.62		758	140:53.77
0	0:04.31		365	1:26.43		103	0:06.94		92	0:05.96		0	0:04.62		772	144:45.72
0	0:04.31		377	1:30.21		92	0:07.86		106	0:07.02		0	0:04.62		773	148:37.81
0	0:04.31		377	1:33.99		159	0:09.45		143	0:08.45		0	0:04.62		776	152:30.81
0	0:04.31		381	1:37.81		254	0:11.99		211	0:10.56		0	0:04.62		775	156:23.73
0	0:04.31		389	1:41.71		408	0:16.08		499	0:15.56		0	0:04.62		775	160:16.47
4	0:04.35		392	1:45.64		463	0:20.72		559	0:21.16		0	0:04.62		779	164:10.62
104	0:05.39		386	1:49.51		388	0:24.61		422	0:25.38		0	0:04.62		775	168:03.25
94	0:06.33		390	1:53.42		471	0:29.33		564	0:31.03		0	0:04.62		778	171:56.97
95	0:07.28		390	1:57.33		466	0:34.00		571	0:36.75		0	0:04.62		772	175:48.76
121	0:08.49		382	2:01.16		465	0:38.66		571	0:42.47		0	0:04.62		777	179:42.07
171	0:10.20		381	2:04.98		472	0:43.39		560	0:48.08		0	0:04.62		776	183:35.13
279	0:12.99		378	2:08.77		475	0:48.15		565	0:53.74		0	0:04.62		772	187:26.94
289	0:15.88		383	2:12.61		472	0:52.88		561	0:59.36		0	0:04.62		774	191:19.54
291	0:18.79		389	2:16.51		474	0:57.63		563	1:05.00		0	0:04.62		774	195:11.99
292	0:21.72		376	2:20.28		475	1:02.39		574	1:10.75		0	0:04.62		775	199:04.66
242	0:24.14		378	2:24.07		475	1:07.15		573	1:16.49		0	0:04.62		774	202:57.20
288	0:27.02		381	2:27.89		466	1:11.82		564	1:22.14		0	0:04.62		776	206:50.15
291	0:29.93		382	2:31.72		475	1:16.58		565	1:27.80		0	0:04.62		776	210:43.28
293	0:32.86		385	2:35.58		473	1:21.32		562	1:33.43		0	0:04.62		770	214:34.60
293	0:35.79		378	2:39.37		471	1:26.04		559	1:39.03		0	0:04.62		773	218:26.88
292	0:38.71		379	2:43.17		471	1:30.76		566	1:44.70		0	0:04.62		770	222:18.21
290	0:41.61		376	2:46.94		460	1:35.37		545	1:50.16		0	0:04.62		774	226:10.80
293	0:44.54		382	2:50.77		471	1:40.09		564	1:55.81		0	0:04.62		769	230:01.84
292	0:47.46		376	2:54.54		475	1:44.85		570	2:01.52		1	0:04.63		775	233:54.55
290	0:50.36		378	2:58.33		470	1:49.56		566	2:07.19		0	0:04.63		772	237:46.55
289	0:53.25		378	3:02.12		475	1:54.32		558	2:12.78		0	0:04.63		768	241:37.22
290	0:56.15		378	3:05.91		464	1:58.97		572	2:18.51		0	0:04.63		770	245:28.49
287	0:59.02		372	3:09.64		473	2:03.71		564	2:24.16		0	0:04.63		772	249:20.33
288	1:01.90		379	3:13.44		472	2:08.44		561	2:29.78		0	0:04.63		769	253:11.41
289	1:04.79		383	3:17.28		464	2:13.09		570	2:35.49		0	0:04.63		774	257:04.15
291	1:07.70		367	3:20.96		473	2:17.83		560	2:41.10		0	0:04.63		773	260:56.36
292	1:10.62		379	3:24.76		468	2:22.52		563	2:46.74		0	0:04.63		763	264:45.51
291	1:13.53		367	3:28.44		468	2:27.21		572	2:52.47		0	0:04.63		771	268:37.17
289	1:16.42		381	3:32.26		470	2:31.92		572	2:58.20		0	0:04.63		773	272:29.24
293	1:19.35		375	3:36.02		470	2:36.63		580	3:04.01		0	0:04.63		772	276:21.14
293	1:22.28		381	3:39.84		467	2:41.31		580	3:09.82		0	0:04.63		771	280:12.75
293	1:25.21		377	3:43.62		463	2:45.95		574	3:15.57		0	0:04.63		769	284:03.71
294	1:28.15		278	3:46.41		451	2:50.47		574	3:21.32		0	0:04.63		750	287:49.13
292	1:31.07		202	3:48.43		458	2:55.06		568	3:27.01		0	0:04.63		775	291:41.87
290	1:33.97		375	3:52.19		472	2:59.79		553	3:32.55		0	0:04.63		769	295:32.80
293	1:36.90		372	3:55.92		471	3:04.51		567	3:38.23		0	0:04.63		769	299:23.66
291	1:39.81		380	3:59.73		453	3:09.05		560	3:43.84		1	0:04.64		774	303:16.01
290	1:42.71		379	4:03.53		433	3:13.39		556	3:49.41		73	0:05.37		776	307:09.21
290	1:45.62		377	4:07.31		400	3:17.40		556	3:54.97		52	0:05.89		769	311:00.13
292	1:48.54		373	4:11.04		309	3:20.50		566	4:00.64		20	0:06.09		770	314:51.50
294	1:51.48		383	4:14.88		262	3:23.12		488	4:05.53		25	0:06.34		769	318:42.62
289	1:54.37		376	4:18.65		315	3:26.28		269	4:08.22		79	0:07.13		769	322:33.65
289	1:57.26		380	4:22.46		458	3:30.87		466	4:12.89		54	0:07.67		773	326:25.85
291	2:00.17		379	4:26.26		468	3:35.56		558	4:18.48		57	0:08.24		766	330:15.89
292	2:03.09		382	4:30.09		478	3:40.35		572	4:24.21		62	0:08.86		769	334:06.83
289	2:05.98		378	4:33.88		452	3:44.88		574	4:29.96		141	0:10.27		772	337:58.71
289	2:08.87		379	4:37.68		479	3:49.68		556	4:35.53		345	0:13.73		767	341:48.98
291	2:11.78		381	4:41.50		465	3:54.34		574	4:41.28		629	0:20.03		770	345:40.38
290	2:14.68		374	4:45.25		465	3:59.00		568	4:46.97		493	0:24.96		775	349:33.11
290	2:17.58		373	4:48.99		474	4:03.75		568	4:52.66		622	0:31.19		768	353:23.92
292	2:20.50		383	4:52.83		472	4:08.48		571	4:58.37		626	0:37.46		764	357:13.50
290	2:23.40		384	4:56.68		459	4:13.08		569	5:04.07		630	0:43.76		712	360:47.31
290	2:26.30		377	5:00.46		467	4:17.76		566	5:09.74		636	0:50.13		679	364:11.43
291	2:29.21		378	5:04.25		470	4:22.47		512	5:15.04		626	0:56.40		560	366:59.74
293	2:32.14		382	5:08.08		469	4:27.17		476	5:19.81		640	1:02.81		564	369:49.28
292	2:35.06		380	5:11.89		458	4:31.76		485	5:24.67		658	1:09.40		532	372:29.04
288	2:37.94		371	5:15.61		469	4:36.46		470	5:29.38		642	1:15.83		540	375:11.40
293	2:40.87		381	5:19.43		457	4:41.04		466	5:34.05		634	1:22.18		508	377:44.13
292	2:43.79		377	5:23.21		473	4:45.78		475	5:38.81		627	1:28.46		502	380:14.85
292	2:46.71		375	5:26.97		458	4:50.37		474	5:43.56		646	1:34.93		482	382:39.60
292	2:49.63		380	5:30.78		471	4:55.09		476	5:48.33		613	1:41.07		449	384:54.46
289	2:52.52		377	5:34.56		474	4:59.84		478	5:53.12		641	1:47.49		464	387:13.86
288	2:55.40		381	5:38.38		467	5:04.52		473	5:57.86		647	1:53.97		412	389:17.62
290	2:58.30		384	5:42.23		474	5:09.27		472	6:02.59		623	2:00.21		378	391:11.25
292	3:01.22		377	5:46.01		465	5:13.93		477	6:07.37		609	2:06.30		514	393:45.69
289	3:04.11		378	5:49.80		468	5:18.62		480	6:12.18		638	2:12.69		347	395:30.00
291	3:07.02		380	5:53.61		465	5:23.28		477	6:16.96		634	2:19.04		290	396:57.15
292	3:09.94		377	5:57.39		465	5:27.94		478	6:21.75		637	2:25.42		320	398:33.26
286	3:12.80		381	6:01.21		461	5:32.56		474	6:26.50		651	2:31.94		321	400:09.64
286	3:15.66		370	6:04.92		465	5:37.22		470	6:31.21		636	2:38.31		312	401:43.25
293	3:18.59		376	6:08.69		476	5:41.99		475	6:35.97		606	2:44.38		263	403:02.32
288	3:21.47		371	6:12.41		461	5:46.61		469	6:40.67		639	2:50.78		262	404:20.91
292	3:24.39		378	6:16.20		465	5:51.27		479	6:45.47		571	2:56.50		280	405:44.87
291	3:27.30		377	6:19.98		477	5:56.05		478	6:50.26		646	3:02.97		260	407:02.84
294	3:30.24		380	6:23.79		466	6:00.72		471	6:54.98		638	3:09.36		284	408:28.14
291	3:33.15		370	6:27.50		475	6:05.48		473	6:59.72		637	3:15.74		481	410:52.64
290	3:36.05		370	6:31.21		461	6:10.10		473	7:04.46		640	3:22.15		496	413:21.68
293	3:38.98		381	6:35.03		472	6:14.83		480	7:09.27		638	3:28.54		291	414:49.05
285	3:41.83		369	6:38.73		462	6:19.46		468	7:13.96		637	3:34.92		303	416:20.00
284	3:44.67		386	6:42.60		470	6:24.17		475	7:18.72		632	3:41.25		282	417:44.84
269	3:47.36		381	6:46.42		464	6:28.82		477	7:23.50		640	3:47.66		298	419:14.46
250	3:49.86		381	6:50.24		464	6:33.47		479	7:28.30		629	3:53.96		277	420:37.69
187	3:51.73		383	6:54.08		461	6:38.09		472	7:33.03		300	3:56.96		323	422:14.67
202	3:53.75		371	6:57.80		474	6:42.84		463	7:37.67		461	4:01.57		262	423:33.44
263	3:56.38		382	7:01.63		462	6:47.47		467	7:42.35		645	4:08.03		341	425:15.85
286	3:59.24		375	7:05.39		470	6:52.18		481	7:47.17		626	4:14.30		305	426:47.47
289	4:02.13		375	7:09.15		464	6:56.83		478	7:51.96		642	4:20.73		318	428:23.10
290	4:05.03		381	7:12.97		473	7:01.57		529	7:57.26		639	4:27.13		290	429:50.16
282	4:07.85		371	7:16.69		475	7:06.33		556	8:02.83		650	4:33.64		311	431:23.63
288	4:10.73		381	7:20.51		472	7:11.06		564	8:08.48		619	4:39.84		296	432:52.52
286	4:13.59		373	7:24.25		475	7:15.82		561	8:14.10		591	4:45.76		303	434:23.53
293	4:16.52		376	7:28.02		468	7:20.51		571	8:19.83		611	4:51.88		364	436:12.78
290	4:19.42		381	7:31.84		472	7:25.24		565	8:25.49		615	4:58.04		312	437:46.36
293	4:22.35		368	7:35.53		473	7:29.98		567	8:31.17		618	5:04.23		678	441:10.01
294	4:25.29		377	7:39.31		470	7:34.69		565	8:36.83		616	5:10.40		775	445:02.75
291	4:28.20		374	7:43.06		463	7:39.33		559	8:42.43		622	5:16.63		765	448:52.41
291	4:31.11		374	7:46.81		460	7:43.94		566	8:48.10		627	5:22.91		770	452:44.86
292	4:34.03		375	7:50.57		466	7:48.61		554	8:53.65		630	5:29.24		771	456:36.41
294	4:36.97		363	7:54.21		462	7:53.24		568	8:59.34		598	5:35.23		769	460:27.42
292	4:39.89		375	7:57.97		462	7:57.87		558	9:04.93		630	5:41.54		772	464:19.21
292	4:42.81		380	8:01.78		462	8:02.50		560	9:10.54		631	5:47.86		776	468:12.14
289	4:45.70		376	8:05.55		466	8:07.17		557	9:16.12		635	5:54.22		771	472:03.74
289	4:48.59		380	8:09.36		462	8:11.80		563	9:21.76		617	6:00.40		769	475:54.72
287	4:51.46		372	8:13.09		456	8:16.37		561	9:27.38		626	6:06.67		769	479:45.63
290	4:54.36		375	8:16.85		468	8:21.06		557	9:32.96		603	6:12.71		772	483:37.42
288	4:57.24		374	8:20.60		466	8:25.73		573	9:38.70		621	6:18.93		772	487:29.19
291	5:00.15		380	8:24.41		479	8:30.53		567	9:44.38		605	6:24.99		771	491:20.89
289	5:03.04		375	8:28.17		461	8:35.15		561	9:50.00		615	6:31.15		779	495:14.99
291	5:05.95		378	8:31.96		471	8:39.87		561	9:55.62		631	6:37.47		775	499:07.67
295	5:08.90		374	8:35.71		470	8:44.58		567	10:01.30		620	6:43.68		772	502:59.56
291	5:11.81		382	8:39.54		465	8:49.24		564	10:06.95		626	6:49.95		773	506:51.87
285	5:14.66		380	8:43.35		457	8:53.82		566	10:12.62		599	6:55.95		777	510:45.25
290	5:17.56		373	8:47.09		453	8:58.36		559	10:18.22		641	7:02.37		775	514:37.90
291	5:20.47		376	8:50.86		459	9:02.96		567	10:23.90		624	7:08.62		768	518:28.72
290	5:23.37		381	8:54.68		456	9:07.53		564	10:29.55		635	7:14.98		773	522:20.99
290	5:26.27		379	8:58.48		464	9:12.18		571	10:35.27		638	7:21.37		771	526:12.43
290	5:29.17		381	9:02.30		458	9:16.77		565	10:40.93		618	7:27.56		775	530:05.32
289	5:32.06		378	9:06.09		464	9:21.42		558	10:46.52		656	7:34.13		770	533:56.64
287	5:34.93		371	9:09.81		462	9:26.05		550	10:52.03		630	7:40.44		764	537:46.00
291	5:37.84		378	9:13.60		468	9:30.74		562	10:57.66		625	7:46.70		705	541:17.76
293	5:40.77		376	9:17.37		451	9:35.26		560	11:03.27		627	7:52.98		663	544:36.92
288	5:43.65		385	9:21.23		466	9:39.93		554	11:08.82		623	7:59.22		592	547:34.79
293	5:46.58		376	9:25.00		465	9:44.59		567	11:14.50		629	8:05.52		598	550:34.47
290	5:49.48		377	9:28.78		469	9:49.29		561	11:20.12		627	8:11.80		582	553:29.39
294	5:52.42		377	9:32.56		453	9:53.83		564	11:25.77		632	8:18.13		572	556:21.42
291	5:55.33		380	9:36.37		472	9:58.56		566	11:31.44		628	8:24.42		557	559:08.79
290	5:58.23		382	9:40.20		471	10:03.28		560	11:37.05		612	8:30.55		556	561:55.93
290	6:01.13		372	9:43.93		470	10:07.99		560	11:42.66		621	8:36.77		560	564:44.02
289	6:04.02		379	9:47.73		474	10:12.74		556	11:48.23		634	8:43.12		526	567:21.92
293	6:06.95		377	9:51.51		469	10:17.44		565	11:53.89		617	8:49.30		516	569:56.91
290	6:09.85		378	9:55.30		467	10:22.12		558	11:59.48		608	8:55.39		545	572:40.56
287	6:12.72		381	9:59.12		458	10:26.71		555	12:05.04		602	9:01.42		510	575:13.87
287	6:15.59		384	10:02.97		470	10:31.42		573	12:10.78		593	9:07.36		525	577:51.72
292	6:18.51		382	10:06.80		466	10:36.09		565	12:16.44		632	9:13.69		436	580:02.75
286	6:21.37		380	10:10.61		466	10:40.76		548	12:21.93		633	9:20.03		426	582:10.59
290	6:24.27		380	10:14.42		468	10:45.45		546	12:27.40		606	9:26.10		426	584:18.58
292	6:27.19		379	10:18.22		462	10:50.08		557	12:32.98		628	9:32.39		405	586:20.21
291	6:30.10		377	10:22.00		473	10:54.82		562	12:38.61		644	9:38.84		399	588:20.16
287	6:32.97		379	10:25.80		475	10:59.58		558	12:44.20		638	9:45.23		377	590:13.31
290	6:35.87		377	10:29.58		465	11:04.24		549	12:49.70		611	9:51.35		395	592:11.87
291	6:38.78		382	10:33.41		465	11:08.90		538	12:55.09		629	9:57.65		372	594:03.49
289	6:41.67		386	10:37.28		472	11:13.63		539	13:00.49		611	10:03.77		312	595:37.23
289	6:44.56		380	10:41.09		474	11:18.38		544	13:05.94		632	10:10.10		335	597:17.90
292	6:47.48		365	10:44.75		462	11:23.01		541	13:11.36		634	10:16.45		292	598:45.61
292	6:50.40		388	10:48.64		341	11:26.43		547	13:16.83		623	10:22.69		512	601:19.51
293	6:53.33		373	10:52.38		369	11:30.13		511	13:21.95		623	10:28.93		495	603:48.26
290	6:56.23		377	10:56.16		371	11:33.85		514	13:27.10		630	10:35.24		516	606:23.29
288	6:59.11		377	10:59.94		364	11:37.50		457	13:31.68		639	10:41.64		486	608:49.27
288	7:01.99		375	11:03.70		356	11:41.07		476	13:36.45		633	10:47.98		434	610:59.63
291	7:04.90		387	11:07.58		363	11:44.71		445	13:40.91		595	10:53.94		405	613:01.19
290	7:07.80		372	11:11.31		327	11:47.99		407	13:44.99		607	11:00.02		738	616:42.80
292	7:10.72		384	11:15.16		281	11:50.80		377	13:48.77		634	11:06.37		770	620:34.15
292	7:13.64		385	11:19.02		366	11:54.47		429	13:53.07		628	11:12.66		766	624:24.12
293	7:16.57		380	11:22.83		328	11:57.76		425	13:57.33		631	11:18.98		776	628:17.12
289	7:19.46		371	11:26.55		318	12:00.95		513	14:02.47		637	11:25.36		653	631:33.19
293	7:22.39		383	11:30.39		284	12:03.79		499	14:07.47		629	11:31.66		527	634:11.40
290	7:25.29		375	11:34.15		220	12:05.99		317	14:10.65		615	11:37.82		726	637:49.36
292	7:28.21		376	11:37.92		374	12:09.74		484	14:15.50		624	11:44.07		778	641:43.02
290	7:31.11		378	11:41.71		140	12:11.14		232	14:17.82		579	11:49.87		773	645:35.31
289	7:34.00		368	11:45.40		403	12:15.18		403	14:21.86		562	11:55.50		233	646:45.40
288	7:36.88		373	11:49.14		176	12:16.94		221	14:24.07		507	12:00.58
290	7:39.78		351	11:52.66		459	12:21.54		534	14:29.42		517	12:05.76
293	7:42.71		317	11:55.84		463	12:26.18		540	14:34.83		485	12:10.62
293	7:45.64		332	11:59.17		462	12:30.81		563	14:40.47		488	12:15.51
288	7:48.52		313	12:02.31		468	12:35.50		557	14:46.05		495	12:20.47
291	7:51.43		310	12:05.42		476	12:40.27		560	14:51.66		442	12:24.90
290	7:54.33		313	12:08.56		478	12:45.06		572	14:57.39		525	12:30.16
289	7:57.22		291	12:11.48		474	12:49.81		564	15:03.04		488	12:35.05
289	8:00.11		317	12:14.66		477	12:54.59		568	15:08.73		412	12:39.18
292	8:03.03		322	12:17.89		469	12:59.29		562	15:14.36		458	12:43.77
288	8:05.91		309	12:20.99		476	13:04.06		561	15:19.98		417	12:47.95
289	8:08.80		287	12:23.87		476	13:08.83		568	15:25.67		336	12:51.32
288	8:11.68		273	12:26.60		478	13:13.62		561	15:31.29		387	12:55.20
291	8:14.59		283	12:29.44		420	13:17.83		488	15:36.18		397	12:59.18
291	8:17.50		300	12:32.45		460	13:22.44		500	15:41.19		479	13:03.98
293	8:20.43		302	12:35.48		356	13:26.01		469	15:45.89		520	13:09.19
287	8:23.30		254	12:38.02		463	13:30.65		544	15:51.34		344	13:12.64
292	8:26.22		132	12:39.34		454	13:35.20		538	15:56.73		516	13:17.81
292	8:29.14		192	12:41.26		461	13:39.82		553	16:02.27		328	13:21.10
287	8:32.01		362	12:44.89		456	13:44.39		539	16:07.67		209	13:23.19
288	8:34.89		164	12:46.53		452	13:48.92		544	16:13.12		436	13:27.56
290	8:37.79		305	12:49.59		459	13:53.52		548	16:18.61		589	13:33.46
288	8:40.67		226	12:51.85		463	13:58.16		550	16:24.12		603	13:39.50
289	8:43.56		363	12:55.49		465	14:02.82		553	16:29.66		637	13:45.88
291	8:46.47		368	12:59.18		464	14:07.47		546	16:35.13		650	13:52.39
291	8:49.38		372	13:02.91		467	14:12.15		567	16:40.81		643	13:58.83
292	8:52.30		373	13:06.65		468	14:16.84		555	16:46.37		646	14:05.30
294	8:55.24		372	13:10.38		464	14:21.49		557	16:51.95		647	14:11.78
281	8:58.05		382	13:14.21		462	14:26.12		550	16:57.46		624	14:18.03
290	9:00.95		382	13:18.04		467	14:30.80		553	17:03.00		640	14:24.44
288	9:03.83		378	13:21.83		469	14:35.50		550	17:08.51		562	14:30.07
292	9:06.75		383	13:25.67		461	14:40.12		553	17:14.05		548	14:35.56
288	9:09.63		374	13:29.42		467	14:44.80		554	17:19.60		480	14:40.37
290	9:12.53		379	13:33.22		458	14:49.39		561	17:25.22		613	14:46.51
290	9:15.43		379	13:37.02		457	14:53.97		566	17:30.89		611	14:52.63
287	9:18.30		379	13:40.82		459	14:58.57		558	17:36.48		598	14:58.62
290	9:21.20		379	13:44.62		470	15:03.28		560	17:42.09		612	15:04.75
294	9:24.14		379	13:48.42		470	15:07.99		553	17:47.63		619	15:10.95
288	9:27.02		367	13:52.10		469	15:12.69		559	17:53.23		621	15:17.17
291	9:29.93		340	13:55.51		471	15:17.41		558	17:58.82		605	15:23.23
291	9:32.84		301	13:58.53		457	15:21.99		559	18:04.42		632	15:29.56
287	9:35.71		366	14:02.20		470	15:26.70		558	18:10.01		598	15:35.55
288	9:38.59		371	14:05.92		468	15:31.39		555	18:15.57		633	15:41.89
291	9:41.50		371	14:09.64		472	15:36.12		551	18:21.09		617	15:48.07
290	9:44.40		370	14:13.35		456	15:40.69		555	18:26.65		621	15:54.29
292	9:47.32		364	14:17.00		468	15:45.38		554	18:32.20		605	16:00.35
290	9:50.22		369	14:20.70		470	15:50.09		545	18:37.66		601	16:06.37
292	9:53.14		376	14:24.47		471	15:54.81		560	18:43.27		612	16:12.50
288	9:56.02		372	14:28.20		468	15:59.50		538	18:48.66		626	16:18.77
295	9:58.97		373	14:31.94		472	16:04.23		540	18:54.07		627	16:25.05
293	10:01.90		377	14:35.72		471	16:08.95		542	18:59.50		632	16:31.38
290	10:04.80		377	14:39.50		455	16:13.51		559	19:05.10		631	16:37.70
288	10:07.68		368	14:43.19		473	16:18.25		534	19:10.45		643	16:44.14
290	10:10.58		368	14:46.88		460	16:22.86		531	19:15.77		640	16:50.55
291	10:13.49		378	14:50.67		448	16:27.35		550	19:21.28		636	16:56.92
290	10:16.39		374	14:54.42		460	16:31.96		552	19:26.81		624	17:03.17
292	10:19.31		373	14:58.16		459	16:36.56		552	19:32.34		606	17:09.24
287	10:22.18		357	15:01.74		468	16:41.24		549	19:37.84		591	17:15.16
290	10:25.08		369	15:05.44		456	16:45.81		557	19:43.42		617	17:21.34
291	10:27.99		362	15:09.07		461	16:50.43		560	19:49.03		635	17:27.70
290	10:30.89		366	15:12.74		451	16:54.95		562	19:54.66		633	17:34.04
291	10:33.80		372	15:16.47		471	16:59.67		558	20:00.25		607	17:40.12
289	10:36.69		368	15:20.16		470	17:04.38		553	20:05.79		615	17:46.28
291	10:39.60		379	15:23.96		462	17:09.01		550	20:11.31		613	17:52.42
293	10:42.53		366	15:27.63		470	17:13.72		547	20:16.79		620	17:58.63
290	10:45.43		373	15:31.37		466	17:18.39		536	20:22.16		609	18:04.73
288	10:48.31		376	15:35.14		469	17:23.09		555	20:27.72		593	18:10.67
291	10:51.22		375	15:38.90		469	17:27.79		547	20:33.20		629	18:16.97
288	10:54.10		379	15:42.70		458	17:32.38		553	20:38.74		599	18:22.97
288	10:56.98		372	15:46.43		461	17:37.00		557	20:44.32		602	18:29.00
288	10:59.86		380	15:50.24		463	17:41.64		559	20:49.92		596	18:34.97
292	11:02.78		370	15:53.95		465	17:46.30		542	20:55.35		612	18:41.10
289	11:05.67		369	15:57.65		452	17:50.83		555	21:00.91		619	18:47.30
286	11:08.53		374	16:01.40		468	17:55.52		549	21:06.41		594	18:53.25
291	11:11.44		375	16:05.16		464	18:00.17		561	21:12.03		602	18:59.28
290	11:14.34		376	16:08.93		473	18:04.91		546	21:17.50		601	19:05.30
291	11:17.25		373	16:12.67		461	18:09.53		555	21:23.06		611	19:11.42
289	11:20.14		379	16:16.47		462	18:14.16		550	21:28.57		617	19:17.60
293	11:23.07		381	16:20.29		460	18:18.77		556	21:34.14		609	19:23.70
291	11:25.98		378	16:24.08		466	18:23.44		553	21:39.68		611	19:29.82
292	11:28.90		374	16:27.83		437	18:27.82		563	21:45.32		622	19:36.05
290	11:31.80		375	16:31.59		462	18:32.44		546	21:50.79		613	19:42.19
292	11:34.72		376	16:35.36		471	18:37.16		549	21:56.29		625	19:48.45
289	11:37.61		369	16:39.06		470	18:41.87		548	22:01.78		615	19:54.61
289	11:40.50		374	16:42.81		473	18:46.61		555	22:07.34		613	20:00.75
288	11:43.38		375	16:46.57		466	18:51.28		544	22:12.79		616	20:06.92
290	11:46.28		378	16:50.36		464	18:55.93		551	22:18.31		628	20:13.21
292	11:49.20		363	16:54.00		469	19:00.63		549	22:23.81		605	20:19.27
292	11:52.12		372	16:57.73		465	19:05.29		551	22:29.33		608	20:25.36
293	11:55.05		376	17:01.50		444	19:09.74		562	22:34.96		606	20:31.43
292	11:57.97		378	17:05.29		466	19:14.41		555	22:40.52		615	20:37.59
294	12:00.91		371	17:09.01		467	19:19.09		542	22:45.95		622	20:43.82
293	12:03.84		375	17:12.77		462	19:23.72		543	22:51.39		622	20:50.05
291	12:06.75		376	17:16.54		469	19:28.42		555	22:56.95		610	20:56.16
283	12:09.58		372	17:20.27		466	19:33.09		558	23:02.54		618	21:02.35
289	12:12.47		379	17:24.07		468	19:37.78		549	23:08.04		620	21:08.56
293	12:15.40		379	17:27.87		466	19:42.45		546	23:13.51		620	21:14.77
290	12:18.30		381	17:31.69		457	19:47.03		548	23:19.00		615	21:20.93
289	12:21.19		379	17:35.49		455	19:51.59		546	23:24.47		632	21:27.26
286	12:24.05		381	17:39.31		469	19:56.29		550	23:29.98		609	21:33.36
271	12:26.76		377	17:43.09		465	20:00.95		564	23:35.63		618	21:39.55
259	12:29.35		377	17:46.87		470	20:05.66		557	23:41.21		615	21:45.71
255	12:31.90		384	17:50.72		466	20:10.33		547	23:46.69		607	21:51.79
264	12:34.54		376	17:54.49		472	20:15.06		560	23:52.30		629	21:58.09
262	12:37.16		379	17:58.29		469	20:19.76		560	23:57.91		630	22:04.40
266	12:39.82		382	18:02.12		459	20:24.36		554	24:03.46		623	22:10.64
260	12:42.42		383	18:05.96		469	20:29.06		560	24:09.07		618	22:16.83
257	12:44.99		381	18:09.78		460	20:33.67		557	24:14.65		615	22:22.99
242	12:47.41		369	18:13.48		467	20:38.35		552	24:20.18		610	22:29.10
243	12:49.84		377	18:17.26		470	20:43.06		553	24:25.72		600	22:35.11
288	12:52.72		379	18:21.06		457	20:47.64		545	24:31.18		615	22:41.27
277	12:55.49		378	18:24.85		461	20:52.26		552	24:36.71		616	22:47.44
244	12:57.93		382	18:28.68		461	20:56.88		557	24:42.29		625	22:53.70
251	13:00.44		382	18:32.51		464	21:01.53		556	24:47.86		619	22:59.90
243	13:02.87		386	18:36.38		456	21:06.10		561	24:53.48		637	23:06.28
245	13:05.32		374	18:40.13		475	21:10.86		560	24:59.09		600	23:12.29
255	13:07.87		382	18:43.96		469	21:15.56		555	25:04.65		590	23:18.20
247	13:10.34		381	18:47.78		464	21:20.21		547	25:10.13		607	23:24.28
216	13:12.50		380	18:51.59		471	21:24.93		552	25:15.66		609	23:30.38
254	13:15.04		379	18:55.39		463	21:29.57		551	25:21.18		622	23:36.61
256	13:17.60		372	18:59.12		456	21:34.14		550	25:26.69		628	23:42.90
258	13:20.18		384	19:02.97		466	21:38.81		555	25:32.25		629	23:49.20
256	13:22.74		376	19:06.74		465	21:43.47		549	25:37.75		628	23:55.49
271	13:25.45		370	19:10.45		469	21:48.17		542	25:43.18		626	24:01.76
250	13:27.95		363	19:14.09		462	21:52.80		544	25:48.63		563	24:07.40
222	13:30.17		376	19:17.86		464	21:57.45		547	25:54.11		452	24:11.93
198	13:32.15		375	19:21.62		470	22:02.16		541	25:59.53		338	24:15.32
295	13:35.10		373	19:25.36		469	22:06.85		557	26:05.11		348	24:18.81
130	13:36.40		377	19:29.14		467	22:11.53		551	26:10.63		623	24:25.05
221	13:38.61		381	19:32.96		469	22:16.23		530	26:15.94		645	24:31.51
288	13:41.49		387	19:36.84		465	22:20.89		300	26:18.95		626	24:37.78
286	13:44.35		377	19:40.62		463	22:25.53		416	26:23.12		634	24:44.13
282	13:47.17		383	19:44.46		458	22:30.12		534	26:28.47		630	24:50.44
284	13:50.01		380	19:48.27		398	22:34.11		549	26:33.97		634	24:56.79
287	13:52.88		380	19:52.08		291	22:37.02		560	26:39.58		623	25:03.03
284	13:55.72		378	19:55.87		232	22:39.34		558	26:45.17		640	25:09.44
290	13:58.62		377	19:59.65		331	22:42.66		560	26:50.78		644	25:15.89
294	14:01.56		377	20:03.43		474	22:47.41		563	26:56.42		633	25:22.23
288	14:04.44		375	20:07.19		467	22:52.09		560	27:02.03		625	25:28.49
290	14:07.34		385	20:11.05		464	22:56.74		562	27:07.66		641	25:34.91
292	14:10.26		374	20:14.80		461	23:01.36		566	27:13.33		641	25:41.33
291	14:13.17		376	20:18.57		481	23:06.18		564	27:18.98		632	25:47.66
287	14:16.04		377	20:22.35		470	23:10.89		562	27:24.61		619	25:53.86
290	14:18.94		379	20:26.15		475	23:15.65		556	27:30.18		634	26:00.21
294	14:21.88		361	20:29.77		469	23:20.35		565	27:35.84		632	26:06.54
292	14:24.80		378	20:33.56		473	23:25.09		559	27:41.44		633	26:12.88
291	14:27.71		381	20:37.38		473	23:29.83		564	27:47.09		620	26:19.09
292	14:30.63		379	20:41.18		465	23:34.49		566	27:52.76		642	26:25.52
291	14:33.54		378	20:44.97		474	23:39.24		568	27:58.45		646	26:31.99
292	14:36.46		370	20:48.68		459	23:43.84		571	28:04.17		642	26:38.42
289	14:39.35		373	20:52.42		473	23:48.58		573	28:09.91		633	26:44.76
291	14:42.26		375	20:56.18		466	23:53.25		570	28:15.62		642	26:51.19
292	14:45.18		379	20:59.98		475	23:58.01		570	28:21.33		648	26:57.68
258	14:47.76		371	21:03.70		473	24:02.75		572	28:27.06		643	27:04.12
286	14:50.63		371	21:07.42		471	24:07.47		575	28:32.82		650	27:10.63
233	14:52.96		378	21:11.21		477	24:12.25		576	28:38.59		657	27:17.21
286	14:55.82		383	21:15.05		473	24:16.99		575	28:44.35		655	27:23.77
283	14:58.65		376	21:18.82		478	24:21.78		572	28:50.08		648	27:30.26
287	15:01.52		367	21:22.50		470	24:26.49		564	28:55.73		654	27:36.81
286	15:04.38		374	21:26.25		465	24:31.15		559	29:01.33		643	27:43.25
291	15:07.30		379	21:30.05		469	24:35.85		577	29:07.11		611	27:49.37
290	15:10.20		374	21:33.80		475	24:40.61		571	29:12.83		622	27:55.60
291	15:13.11		372	21:37.53		469	24:45.31		571	29:18.55		616	28:01.77
283	15:15.94		377	21:41.31		472	24:50.04		580	29:24.36		614	28:07.92
288	15:18.82		373	21:45.05		476	24:54.81		576	29:30.13		629	28:14.22
288	15:21.70		375	21:48.81		454	24:59.36		562	29:35.76		631	28:20.54
289	15:24.59		379	21:52.61		453	25:03.90		569	29:41.46		635	28:26.90
291	15:27.50		381	21:56.43		459	25:08.50		569	29:47.16		630	28:33.21
288	15:30.38		371	22:00.15		474	25:13.25		554	29:52.71		641	28:39.63
288	15:33.26		378	22:03.94		473	25:17.99		568	29:58.40		632	28:45.96
290	15:36.16		377	22:07.72		476	25:22.76		574	30:04.15		645	28:52.42
289	15:39.05		370	22:11.43		468	25:27.45		569	30:09.85		652	28:58.95
288	15:41.93		373	22:15.17		469	25:32.15		566	30:15.52		622	29:05.18
289	15:44.82		381	22:18.99		470	25:36.86		571	30:21.24		623	29:11.42
287	15:47.69		368	22:22.68		468	25:41.55		566	30:26.91		643	29:17.86
285	15:50.54		380	22:26.49		472	25:46.28		565	30:32.57		652	29:24.39
287	15:53.41		380	22:30.30		476	25:51.05		566	30:38.24		627	29:30.67
288	15:56.29		376	22:34.07		475	25:55.81		562	30:43.87		624	29:36.92
287	15:59.16		380	22:37.88		476	26:00.58		560	30:49.48		629	29:43.22
283	16:01.99		375	22:41.64		478	26:05.37		556	30:55.05		624	29:49.47
290	16:04.89		385	22:45.50		473	26:10.11		565	31:00.71		631	29:55.79
288	16:07.77		383	22:49.34		476	26:14.88		558	31:06.30		629	30:02.09
291	16:10.68		373	22:53.08		476	26:19.65		556	31:11.87		634	30:08.44
290	16:13.58		363	22:56.72		460	26:24.26		565	31:17.53		619	30:14.64
289	16:16.47		369	23:00.42		472	26:28.99		566	31:23.20		632	30:20.97
291	16:19.38		379	23:04.22		461	26:33.61		574	31:28.94		624	30:27.22
289	16:22.27		375	23:07.98		473	26:38.35		565	31:34.60		637	30:33.60
289	16:25.16		382	23:11.81		463	26:42.99		571	31:40.32		612	30:39.73
290	16:28.06		382	23:15.64		468	26:47.68		560	31:45.93		609	30:45.83
291	16:30.97		374	23:19.39		471	26:52.40		566	31:51.60		622	30:52.06
288	16:33.85		381	23:23.21		470	26:57.11		566	31:57.27		633	30:58.40
290	16:36.75		384	23:27.06		471	27:01.83		567	32:02.95		627	31:04.68
288	16:39.63		383	23:30.90		476	27:06.60		558	32:08.54		632	31:11.01
288	16:42.51		374	23:34.65		470	27:11.31		554	32:14.09		634	31:17.36
292	16:45.43		381	23:38.47		469	27:16.01		567	32:19.77		614	31:23.51
290	16:48.33		357	23:42.05		478	27:20.80		561	32:25.39		642	31:29.94
286	16:51.19		355	23:45.61		462	27:25.43		566	32:31.06		641	31:36.36
289	16:54.08		330	23:48.92		470	27:30.13		552	32:36.59		641	31:42.78
288	16:56.96		326	23:52.19		474	27:34.88		552	32:42.12		628	31:49.07
289	16:59.85		271	23:54.90		469	27:39.58		561	32:47.74		631	31:55.39
289	17:02.74		179	23:56.69		477	27:44.36		560	32:53.35		621	32:01.61
289	17:05.63		146	23:58.15		464	27:49.01		575	32:59.11		640	32:08.02
287	17:08.50		355	24:01.71		466	27:53.68		566	33:04.78		642	32:14.45
288	17:11.38		388	24:05.60		468	27:58.37		555	33:10.34		649	32:20.95
288	17:14.26		371	24:09.32		465	28:03.03		565	33:16.00		643	32:27.39
288	17:17.14		381	24:13.14		471	28:07.75		566	33:21.67		643	32:33.83
288	17:20.02		371	24:16.86		473	28:12.49		554	33:27.22		636	32:40.20
289	17:22.91		378	24:20.65		473	28:17.23		555	33:32.78		637	32:46.58
291	17:25.82		379	24:24.45		464	28:21.88		568	33:38.47		627	32:52.86
290	17:28.73		380	24:28.26		474	28:26.63		560	33:44.08		629	32:59.16
291	17:31.64		380	24:32.07		465	28:31.29		552	33:49.61		611	33:05.28
287	17:34.51		378	24:35.86		471	28:36.01		556	33:55.18		629	33:11.58
290	17:37.41		383	24:39.70		473	28:40.75		561	34:00.80		628	33:17.87
290	17:40.31		385	24:43.56		473	28:45.49		566	34:06.47		635	33:24.23
288	17:43.19		373	24:47.30		461	28:50.11		567	34:12.15		628	33:30.52
290	17:46.09		388	24:51.19		463	28:54.75		561	34:17.77		599	33:36.52
286	17:48.95		381	24:55.01		466	28:59.42		561	34:23.39		617	33:42.70
290	17:51.85		383	24:58.85		473	29:04.16		564	34:29.04		625	33:48.96
288	17:54.73		384	25:02.70		460	29:08.77		566	34:34.71		621	33:55.18
285	17:57.58		383	25:06.54		470	29:13.48		563	34:40.35		622	34:01.41
287	18:00.45		379	25:10.34		469	29:18.18		560	34:45.96		630	34:07.72
287	18:03.32		379	25:14.14		473	29:22.92		560	34:51.57		633	34:14.06
288	18:06.20		377	25:17.92		471	29:27.64		559	34:57.17		629	34:20.36
290	18:09.10		379	25:21.72		466	29:32.31		563	35:02.81		640	34:26.77
289	18:11.99		385	25:25.58		480	29:37.12		564	35:08.46		632	34:33.10
285	18:14.84		380	25:29.39		464	29:41.77		568	35:14.15		608	34:39.19
290	18:17.74		381	25:33.21		473	29:46.51		561	35:19.77		640	34:45.60
289	18:20.63		377	25:36.99		468	29:51.20		552	35:25.30		629	34:51.90
290	18:23.53		382	25:40.82		469	29:55.90		552	35:30.83		647	34:58.38
285	18:26.38		383	25:44.66		464	30:00.55		558	35:36.42		619	35:04.58
282	18:29.20		382	25:48.49		471	30:05.27		559	35:42.02		631	35:10.90
284	18:32.04		378	25:52.28		466	30:09.94		562	35:47.65		641	35:17.32
283	18:34.87		371	25:56.00		462	30:14.57		570	35:53.36		644	35:23.77
291	18:37.78		384	25:59.85		463	30:19.21		560	35:58.97		628	35:30.06
285	18:40.63		369	26:03.55		459	30:23.81		569	36:04.67		656	35:36.63
289	18:43.52		368	26:07.24		466	30:28.48		571	36:10.39		613	35:42.77
284	18:46.36		381	26:11.06		465	30:33.14		558	36:15.98		626	35:49.04
288	18:49.24		379	26:14.86		462	30:37.77		566	36:21.65		621	35:55.26
287	18:52.11		382	26:18.69		467	30:42.45		572	36:27.38		637	36:01.64
286	18:54.97		377	26:22.47		467	30:47.13		568	36:33.07		636	36:08.01
290	18:57.87		378	26:26.26		461	30:51.75		568	36:38.76		633	36:14.35
292	19:00.79		383	26:30.10		462	30:56.38		565	36:44.42		629	36:20.65
288	19:03.67		377	26:33.88		468	31:01.07		559	36:50.02		627	36:26.93
288	19:06.55		376	26:37.65		471	31:05.79		573	36:55.76		616	36:33.10
288	19:09.43		383	26:41.49		459	31:10.39		567	37:01.44		624	36:39.35
292	19:12.35		373	26:45.23		456	31:14.96		566	37:07.11		612	36:45.48
290	19:15.25		377	26:49.01		473	31:19.70		562	37:12.74		622	36:51.71
287	19:18.12		382	26:52.84		460	31:24.31		575	37:18.50		640	36:58.12
291	19:21.03		382	26:56.67		466	31:28.98		574	37:24.25		640	37:04.53
290	19:23.93		379	27:00.47		464	31:33.63		571	37:29.97		646	37:11.00
289	19:26.82		382	27:04.30		458	31:38.22		565	37:35.63		637	37:17.38
290	19:29.72		381	27:08.12		467	31:42.90		562	37:41.26		620	37:23.59
289	19:32.61		377	27:11.90		465	31:47.56		557	37:46.84		642	37:30.02
289	19:35.50		378	27:15.69		457	31:52.14		576	37:52.61		628	37:36.31
289	19:38.39		384	27:19.54		467	31:56.82		558	37:58.20		633	37:42.65
290	19:41.29		379	27:23.34		463	32:01.46		564	38:03.85		614	37:48.80
287	19:44.16		382	27:27.17		470	32:06.17		565	38:09.51		645	37:55.26
288	19:47.04		375	27:30.93		465	32:10.83		560	38:15.12		651	38:01.78
291	19:49.95		371	27:34.65		462	32:15.46		569	38:20.82		640	38:08.19
291	19:52.86		380	27:38.46		468	32:20.15		554	38:26.37		644	38:14.64
285	19:55.71		375	27:42.22		472	32:24.88		567	38:32.05		645	38:21.10
288	19:58.59		381	27:46.04		472	32:29.61		558	38:37.64		649	38:27.60
288	20:01.47		372	27:49.77		477	32:34.39		553	38:43.18		650	38:34.11
289	20:04.36		377	27:53.55		472	32:39.12		556	38:48.75		634	38:40.46
281	20:07.17		374	27:57.30		477	32:43.90		566	38:54.42		662	38:47.09
289	20:10.06		376	28:01.07		466	32:48.57		570	39:00.13		645	38:53.55
290	20:12.96		384	28:04.92		467	32:53.25		563	39:05.77		635	38:59.91
287	20:15.83		373	28:08.66		473	32:57.99		562	39:11.40		639	39:06.31
289	20:18.72		387	28:12.54		475	33:02.75		552	39:16.93		648	39:12.80
291	20:21.63		381	28:16.36		455	33:07.31		563	39:22.57		638	39:19.19
291	20:24.54		380	28:20.17		468	33:12.00		567	39:28.25		631	39:25.51
289	20:27.43		373	28:23.91		471	33:16.72		555	39:33.81		646	39:31.98
289	20:30.32		383	28:27.75		472	33:21.45		558	39:39.40		665	39:38.64
292	20:33.24		379	28:31.55		475	33:26.21		567	39:45.08		654	39:45.19
290	20:36.14		370	28:35.26		469	33:30.91		558	39:50.67		648	39:51.68
285	20:38.99		372	28:38.99		474	33:35.66		554	39:56.22		633	39:58.02
284	20:41.83		379	28:42.79		471	33:40.38		561	40:01.84		655	40:04.58
287	20:44.70		381	28:46.61		468	33:45.07		562	40:07.47		652	40:11.11
289	20:47.59		371	28:50.33		469	33:49.77		563	40:13.11		628	40:17.40
284	20:50.43		374	28:54.08		468	33:54.46		568	40:18.80		630	40:23.71
287	20:53.30		381	28:57.90		468	33:59.15		556	40:24.37		633	40:30.05
291	20:56.21		379	29:01.70		462	34:03.78		562	40:30.00		635	40:36.41
288	20:59.09		383	29:05.54		467	34:08.46		568	40:35.69		635	40:42.77
289	21:01.98		370	29:09.25		470	34:13.17		571	40:41.41		622	40:49.00
289	21:04.87		381	29:13.07		466	34:17.84		567	40:47.09		553	40:54.54
288	21:07.75		376	29:16.84		471	34:22.56		569	40:52.79		531	40:59.86
290	21:10.65		378	29:20.63		467	34:27.24		567	40:58.47		557	41:05.44
287	21:13.52		387	29:24.51		476	34:32.01		569	41:04.17		542	41:10.87
293	21:16.45		382	29:28.34		457	34:36.59		574	41:09.92		525	41:16.13
288	21:19.33		381	29:32.16		473	34:41.33		559	41:15.52		539	41:21.53
289	21:22.22		377	29:35.94		469	34:46.03		563	41:21.16		528	41:26.82
291	21:25.13		376	29:39.71		465	34:50.69		568	41:26.85		544	41:32.27
288	21:28.01		385	29:43.57		470	34:55.40		568	41:32.54		543	41:37.71
292	21:30.93		369	29:47.27		478	35:00.19		566	41:38.21		547	41:43.19
289	21:33.82		371	29:50.99		470	35:04.90		561	41:43.83		547	41:48.67
291	21:36.73		384	29:54.84		462	35:09.53		573	41:49.57		534	41:54.02
283	21:39.56		379	29:58.64		468	35:14.22		554	41:55.12		549	41:59.52
286	21:42.42		378	30:02.43		465	35:18.88		558	42:00.71		567	42:05.20
291	21:45.33		383	30:06.27		472	35:23.61		568	42:06.40		554	42:10.75
286	21:48.19		379	30:10.07		467	35:28.29		564	42:12.05		552	42:16.28
292	21:51.11		371	30:13.79		471	35:33.01		568	42:17.74		539	42:21.68
292	21:54.03		377	30:17.57		471	35:37.73		575	42:23.50		542	42:27.11
285	21:56.88		382	30:21.40		470	35:42.44		574	42:29.25		543	42:32.55
290	21:59.78		380	30:25.21		470	35:47.15		565	42:34.91		543	42:37.99
291	22:02.69		380	30:29.02		476	35:51.92		578	42:40.70		552	42:43.52
288	22:05.57		377	30:32.80		463	35:56.56		572	42:46.43		545	42:48.98
289	22:08.46		379	30:36.60		469	36:01.26		574	42:52.18		543	42:54.42
294	22:11.40		380	30:40.41		466	36:05.93		578	42:57.97		546	42:59.89
286	22:14.26		379	30:44.21		475	36:10.69		563	43:03.61		554	43:05.44
292	22:17.18		377	30:47.99		469	36:15.39		571	43:09.33		531	43:10.76
289	22:20.07		388	30:51.88		476	36:20.16		566	43:15.00		553	43:16.30
286	22:22.93		370	30:55.59		472	36:24.89		574	43:20.75		552	43:21.83
291	22:25.84		381	30:59.41		484	36:29.74		568	43:26.44		528	43:27.12
289	22:28.73		380	31:03.22		483	36:34.58		567	43:32.12		555	43:32.68
290	22:31.63		380	31:07.03		470	36:39.28		571	43:37.84		555	43:38.24
289	22:34.52		377	31:10.81		472	36:44.01		572	43:43.57		545	43:43.70
285	22:37.37		386	31:14.68		468	36:48.70		569	43:49.27		539	43:49.10
291	22:40.28		378	31:18.47		473	36:53.44		567	43:54.95		547	43:54.58
290	22:43.18		378	31:22.26		472	36:58.17		570	44:00.66		525	43:59.84
290	22:46.08		381	31:26.08		473	37:02.91		557	44:06.24		547	44:05.32
292	22:49.00		383	31:29.92		474	37:07.66		562	44:11.87		546	44:10.79
290	22:51.90		378	31:33.71		470	37:12.37		554	44:17.42		537	44:16.17
288	22:54.78		382	31:37.54		459	37:16.97		556	44:22.99		547	44:21.65
290	22:57.68		378	31:41.33		478	37:21.76		559	44:28.59		534	44:27.00
285	23:00.53		380	31:45.14		465	37:26.42		557	44:34.17		534	44:32.35
289	23:03.42		381	31:48.96		473	37:31.16		557	44:39.75		550	44:37.86
287	23:06.29		381	31:52.78		468	37:35.85		568	44:45.44		545	44:43.32
292	23:09.21		381	31:56.60		467	37:40.53		549	44:50.94		533	44:48.66
292	23:12.13		372	32:00.33		470	37:45.24		548	44:56.43		560	44:54.27
293	23:15.06		373	32:04.07		476	37:50.01		555	45:01.99		549	44:59.77
286	23:17.92		377	32:07.85		474	37:54.76		561	45:07.61		539	45:05.17
290	23:20.82		380	32:11.66		466	37:59.43		556	45:13.18		546	45:10.64
289	23:23.71		381	32:15.48		472	38:04.16		554	45:18.73		550	45:16.15
290	23:26.61		375	32:19.24		473	38:08.90		555	45:24.29		550	45:21.66
288	23:29.49		380	32:23.05		471	38:13.62		557	45:29.87		537	45:27.04
290	23:32.39		377	32:26.83		479	38:18.42		556	45:35.44		541	45:32.46
288	23:35.27		384	32:30.68		476	38:23.19		558	45:41.03		542	45:37.89
289	23:38.16		364	32:34.33		470	38:27.90		543	45:46.47		540	45:43.30
291	23:41.07		382	32:38.16		461	38:32.52		555	45:52.03		546	45:48.77
286	23:43.93		384	32:42.01		466	38:37.19		560	45:57.64		555	45:54.33
290	23:46.83		384	32:45.86		469	38:41.89		557	46:03.22		552	45:59.86
288	23:49.71		381	32:49.68		478	38:46.68		556	46:08.79		559	46:05.46
290	23:52.61		390	32:53.59		477	38:51.46		554	46:14.34		543	46:10.90
290	23:55.51		377	32:57.37		476	38:56.23		555	46:19.90		547	46:16.38
288	23:58.39		383	33:01.21		474	39:00.98		561	46:25.52		539	46:21.78
287	24:01.26		383	33:05.05		482	39:05.81		551	46:31.04		556	46:27.35
287	24:04.14		386	33:08.92		472	39:10.54		554	46:36.59		557	46:32.93
289	24:07.03		386	33:12.79		479	39:15.34		560	46:42.20		549	46:38.43
292	24:09.95		385	33:16.65		476	39:20.11		568	46:47.89		545	46:43.89
288	24:12.83		374	33:20.40		474	39:24.86		563	46:53.53		554	46:49.44
289	24:15.72		382	33:24.23		465	39:29.52		566	46:59.20		574	46:55.19
288	24:18.60		381	33:28.05		482	39:34.35		564	47:04.85		543	47:00.63
289	24:21.49		379	33:31.85		474	39:39.10		561	47:10.47		556	47:06.20
290	24:24.39		392	33:35.78		470	39:43.81		569	47:16.17		540	47:11.61
290	24:27.29		386	33:39.65		474	39:48.56		565	47:21.83		557	47:17.19
288	24:30.17		376	33:43.42		473	39:53.30		566	47:27.50		558	47:22.78
285	24:33.02		382	33:47.25		476	39:58.07		564	47:33.15		547	47:28.26
293	24:35.95		383	33:51.09		478	40:02.86		565	47:38.81		557	47:33.84
289	24:38.85		378	33:54.88		475	40:07.62		562	47:44.44		563	47:39.48
289	24:41.74		384	33:58.73		467	40:12.30		559	47:50.04		548	47:44.97
292	24:44.66		376	34:02.50		470	40:17.01		556	47:55.61		556	47:50.54
288	24:47.54		380	34:06.31		470	40:21.72		561	48:01.23		562	47:56.17
290	24:50.44		379	34:10.11		480	40:26.53		563	48:06.87		550	48:01.68
288	24:53.32		385	34:13.97		476	40:31.30		562	48:12.50		548	48:07.17
289	24:56.21		382	34:17.80		472	40:36.03		566	48:18.17		538	48:12.56
291	24:59.12		376	34:21.57		474	40:40.78		559	48:23.77		555	48:18.12
290	25:02.02		378	34:25.36		477	40:45.56		562	48:29.40		556	48:23.69
290	25:04.92		387	34:29.24		483	40:50.40		559	48:35.00		561	48:29.31
287	25:07.79		369	34:32.94		463	40:55.04		556	48:40.57		546	48:34.78
290	25:10.69		375	34:36.70		469	40:59.74		553	48:46.11		549	48:40.28
290	25:13.59		378	34:40.49		463	41:04.38		554	48:51.66		540	48:45.69
292	25:16.51		379	34:44.29		465	41:09.04		553	48:57.20		554	48:51.24
290	25:19.41		378	34:48.08		469	41:13.74		564	49:02.85		539	48:56.64
287	25:22.28		373	34:51.82		475	41:18.50		565	49:08.51		543	49:02.08
260	25:24.88		375	34:55.58		475	41:23.26		564	49:14.16		535	49:07.44
242	25:27.30		382	34:59.41		474	41:28.01		561	49:19.78		543	49:12.88
266	25:29.96		384	35:03.26		475	41:32.77		558	49:25.37		551	49:18.40
256	25:32.52		373	35:07.00		473	41:37.51		566	49:31.04		548	49:23.89
260	25:35.12		383	35:10.84		479	41:42.31		558	49:36.63		555	49:29.45
234	25:37.46		380	35:14.65		477	41:47.08		539	49:42.03		556	49:35.02
249	25:39.95		384	35:18.50		478	41:51.87		555	49:47.59		556	49:40.59
223	25:42.18		385	35:22.36		472	41:56.60		561	49:53.21		552	49:46.12
221	25:44.39		373	35:26.10		479	42:01.40		555	49:58.77		531	49:51.44
256	25:46.95		380	35:29.91		473	42:06.14		554	50:04.32		530	49:56.75
215	25:49.10		378	35:33.70		475	42:10.90		556	50:09.89		544	50:02.20
292	25:52.02		388	35:37.59		472	42:15.63		564	50:15.54		532	50:07.53
293	25:54.95		379	35:41.39		474	42:20.38		555	50:21.10		516	50:12.70
289	25:57.85		376	35:45.16		474	42:25.13		546	50:26.57		541	50:18.12
293	26:00.78		377	35:48.94		476	42:29.90		558	50:32.16		547	50:23.60
294	26:03.72		379	35:52.74		465	42:34.56		550	50:37.67		527	50:28.88
289	26:06.62		381	35:56.56		472	42:39.29		552	50:43.20		538	50:34.27
291	26:09.54		376	36:00.33		473	42:44.02		551	50:48.72		547	50:39.75
292	26:12.47		372	36:04.06		481	42:48.84		558	50:54.31		537	50:45.13
290	26:15.37		383	36:07.90		476	42:53.61		546	50:59.78		541	50:50.55
290	26:18.28		371	36:11.62		475	42:58.37		562	51:05.41		542	50:55.98
291	26:21.20		374	36:15.37		475	43:03.13		534	51:10.76		542	51:01.41
291	26:24.12		381	36:19.19		473	43:07.87		559	51:16.36		531	51:06.73
289	26:27.01		377	36:22.97		478	43:12.66		572	51:22.09		547	51:12.21
291	26:29.93		368	36:26.66		475	43:17.42		563	51:27.73		550	51:17.72
291	26:32.85		379	36:30.46		471	43:22.14		561	51:33.35		550	51:23.23
294	26:35.79		379	36:34.26		477	43:26.92		563	51:38.99		563	51:28.87
290	26:38.69		370	36:37.97		475	43:31.68		564	51:44.64		552	51:34.40
294	26:41.63		382	36:41.80		474	43:36.43		565	51:50.30		545	51:39.86
291	26:44.54		372	36:45.53		479	43:41.23		561	51:55.92		553	51:45.40
291	26:47.45		378	36:49.32		467	43:45.91		560	52:01.53		537	51:50.78
294	26:50.39		377	36:53.10		471	43:50.63		567	52:07.21		556	51:56.35
295	26:53.34		382	36:56.93		470	43:55.34		563	52:12.85		548	52:01.84
292	26:56.26		376	37:00.70		480	44:00.15		564	52:18.50		532	52:07.17
295	26:59.21		372	37:04.43		467	44:04.83		561	52:24.12		541	52:12.59
289	27:02.10		372	37:08.16		473	44:09.57		562	52:29.75		532	52:17.92
293	27:05.03		380	37:11.97		472	44:14.30		563	52:35.39		536	52:23.29
292	27:07.95		381	37:15.79		467	44:18.98		564	52:41.04		552	52:28.82
294	27:10.89		383	37:19.63		463	44:23.62		576	52:46.81		561	52:34.44
289	27:13.78		372	37:23.36		470	44:28.33		569	52:52.51		559	52:40.04
290	27:16.68		374	37:27.11		471	44:33.05		556	52:58.08		544	52:45.49
294	27:19.62		378	37:30.90		463	44:37.69		564	53:03.73		554	52:51.04
291	27:22.53		380	37:34.71		458	44:42.28		575	53:09.49		549	52:56.54
292	27:25.45		373	37:38.45		470	44:46.99		574	53:15.24		564	53:02.19
292	27:28.37		382	37:42.28		470	44:51.70		571	53:20.96		545	53:07.65
289	27:31.26		381	37:46.10		478	44:56.49		570	53:26.67		555	53:13.21
291	27:34.17		378	37:49.89		476	45:01.26		575	53:32.43		544	53:18.66
294	27:37.11		380	37:53.70		472	45:05.99		564	53:38.08		554	53:24.21
293	27:40.04		378	37:57.49		478	45:10.78		569	53:43.78		570	53:29.92
292	27:42.96		382	38:01.32		475	45:15.54		573	53:49.52		567	53:35.60
294	27:45.90		377	38:05.10		467	45:20.22		569	53:55.22		556	53:41.17
293	27:48.83		380	38:08.91		475	45:24.98		572	54:00.95		573	53:46.91
292	27:51.75		376	38:12.68		472	45:29.71		563	54:06.59		574	53:52.66
291	27:54.66		381	38:16.50		472	45:34.44		565	54:12.25		567	53:58.34
287	27:57.53		381	38:20.32		479	45:39.24		577	54:18.03		552	54:03.87
292	28:00.45		383	38:24.16		471	45:43.96		572	54:23.76		560	54:09.48
293	28:03.38		378	38:27.95		463	45:48.60		572	54:29.49		562	54:15.11
287	28:06.25		385	38:31.81		474	45:53.35		560	54:35.10		550	54:20.62
293	28:09.18		385	38:35.67		450	45:57.86		571	54:40.82		555	54:26.18
292	28:12.10		384	38:39.52		458	46:02.45		576	54:46.59		554	54:31.73
291	28:15.01		378	38:43.31		474	46:07.20		577	54:52.37		540	54:37.14
291	28:17.92		383	38:47.15		476	46:11.97		572	54:58.10		553	54:42.68
293	28:20.85		381	38:50.97		475	46:16.73		574	55:03.85		536	54:48.05
291	28:23.76		388	38:54.86		477	46:21.51		579	55:09.65		542	54:53.48
292	28:26.68		381	38:58.68		465	46:26.17		576	55:15.42		543	54:58.92
292	28:29.60		387	39:02.56		465	46:30.83		580	55:21.23		553	55:04.46
289	28:32.49		375	39:06.32		472	46:35.56		576	55:27.00		500	55:09.47
292	28:35.41		376	39:10.09		459	46:40.16		578	55:32.79		475	55:14.23
290	28:38.31		378	39:13.88		465	46:44.82		580	55:38.60		400	55:18.24
289	28:41.20		373	39:17.62		462	46:49.45		580	55:44.41		348	55:21.73
292	28:44.12		381	39:21.44		470	46:54.16		577	55:50.19		415	55:25.89
290	28:47.02		380	39:25.25		482	46:58.99		576	55:55.96		296	55:28.86
292	28:49.94		375	39:29.01		472	47:03.72		559	56:01.56		230	55:31.16
289	28:52.83		378	39:32.80		466	47:08.39		569	56:07.26		585	55:37.02
290	28:55.73		376	39:36.57		458	47:12.98		572	56:12.99		612	55:43.15
290	28:58.63		363	39:40.21		464	47:17.63		561	56:18.61		610	55:49.26
294	29:01.57		375	39:43.97		471	47:22.35		574	56:24.36		652	55:55.79
288	29:04.45		381	39:47.79		462	47:26.98		553	56:29.90		649	56:02.29
288	29:07.33		372	39:51.52		434	47:31.33		564	56:35.55		644	56:08.74
292	29:10.25		372	39:55.25		450	47:35.84		565	56:41.21		651	56:15.26
293	29:13.18		371	39:58.97		468	47:40.53		565	56:46.87		653	56:21.80
287	29:16.05		373	40:02.71		466	47:45.20		569	56:52.57		653	56:28.34
288	29:18.93		382	40:06.54		451	47:49.72		555	56:58.13		659	56:34.94
289	29:21.82		373	40:10.28		464	47:54.37		562	57:03.76		644	56:41.39
295	29:24.77		381	40:14.10		477	47:59.15		568	57:09.45		653	56:47.93
289	29:27.66		378	40:17.89		468	48:03.84		565	57:15.11		663	56:54.57
289	29:30.55		375	40:21.65		475	48:08.60		557	57:20.69		664	57:01.22
292	29:33.47		374	40:25.40		475	48:13.36		558	57:26.28		651	57:07.74
288	29:36.35		373	40:29.14		474	48:18.11		551	57:31.80		645	57:14.20
291	29:39.26		385	40:33.00		472	48:22.84		565	57:37.46		659	57:20.80
289	29:42.15		380	40:36.81		473	48:27.58		564	57:43.11		637	57:27.18
291	29:45.06		375	40:40.57		458	48:32.17		573	57:48.85		656	57:33.75
292	29:47.98		376	40:44.34		482	48:37.00		567	57:54.53		664	57:40.40
288	29:50.86		374	40:48.09		476	48:41.77		565	58:00.19		648	57:46.89
290	29:53.76		379	40:51.89		474	48:46.52		560	58:05.80		641	57:53.31
289	29:56.65		380	40:55.70		472	48:51.25		567	58:11.48		665	57:59.97
293	29:59.58		373	40:59.44		469	48:55.95		570	58:17.19		663	58:06.61
288	30:02.46		382	41:03.27		478	49:00.74		568	58:22.88		668	58:13.30
290	30:05.36		374	41:07.02		479	49:05.54		564	58:28.53		644	58:19.75
292	30:08.28		381	41:10.84		482	49:10.37		564	58:34.18		644	58:26.20
293	30:11.21		376	41:14.61		476	49:15.14		560	58:39.79		656	58:32.77
291	30:14.12		382	41:18.44		480	49:19.95		576	58:45.56		667	58:39.45
289	30:17.01		385	41:22.30		477	49:24.73		567	58:51.24		671	58:46.17
293	30:19.94		383	41:26.14		470	49:29.44		562	58:56.87		663	58:52.81
292	30:22.86		377	41:29.92		483	49:34.28		568	59:02.56		653	58:59.35
289	30:25.75		381	41:33.74		477	49:39.06		569	59:08.26		667	59:06.03
291	30:28.66		381	41:37.56		479	49:43.86		565	59:13.92		667	59:12.71
293	30:31.59		375	41:41.32		480	49:48.67		574	59:19.67		645	59:19.17
288	30:34.47		382	41:45.15		481	49:53.49		560	59:25.28		655	59:25.73
291	30:37.38		373	41:48.89		473	49:58.23		566	59:30.95		654	59:32.28
294	30:40.32		382	41:52.72		470	50:02.94		567	59:36.63		663	59:38.92
293	30:43.25		378	41:56.51		471	50:07.66		562	59:42.26		661	59:45.54
290	30:46.15		381	42:00.33		471	50:12.38		570	59:47.97		669	59:52.24
289	30:49.04		378	42:04.12		474	50:17.13		562	59:53.60		650	59:58.75
291	30:51.95		376	42:07.89		468	50:21.82		568	59:59.29		658	60:05.34
292	30:54.87		385	42:11.75		466	50:26.49		557	60:04.87		660	60:11.95
294	30:57.81		378	42:15.54		475	50:31.25		561	60:10.49		667	60:18.63
292	31:00.73		378	42:19.33		472	50:35.98		568	60:16.18		664	60:25.28
292	31:03.65		381	42:23.15		471	50:40.70		566	60:21.85		673	60:32.02
293	31:06.58		381	42:26.97		473	50:45.44		569	60:27.55		672	60:38.75
291	31:09.49		378	42:30.76		471	50:50.16		557	60:33.13		656	60:45.32
293	31:12.42		374	42:34.51		461	50:54.78		561	60:38.75		651	60:51.84
291	31:15.33		383	42:38.35		475	50:59.54		560	60:44.36		648	60:58.33
290	31:18.23		378	42:42.14		469	51:04.24		575	60:50.12		663	61:04.97
290	31:21.13		374	42:45.89		467	51:08.92		499	60:55.12		654	61:11.52
291	31:24.04		382	42:49.72		459	51:13.52		435	60:59.48		665	61:18.18
292	31:26.96		383	42:53.56		448	51:18.01		312	61:02.61		650	61:24.69
294	31:29.90		377	42:57.34		315	51:21.17		350	61:06.12		651	61:31.21
295	31:32.85		382	43:01.17		252	51:23.69		406	61:10.19		658	61:37.80
292	31:35.77		374	43:04.92		365	51:27.35		109	61:11.28		648	61:44.29
289	31:38.66		372	43:08.65		242	51:29.77		513	61:16.42		663	61:50.93
295	31:41.61		375	43:12.40		304	51:32.81		525	61:21.68		654	61:57.48
293	31:44.54		376	43:16.17		329	51:36.11		561	61:27.30		656	62:04.05
290	31:47.44		383	43:20.01		450	51:40.62		563	61:32.94		662	62:10.68
290	31:50.34		382	43:23.84		473	51:45.36		570	61:38.65		659	62:17.28
292	31:53.26		384	43:27.69		468	51:50.05		565	61:44.31		654	62:23.83
294	31:56.20		376	43:31.46		465	51:54.71		562	61:49.94		652	62:30.36
295	31:59.15		378	43:35.25		472	51:59.44		565	61:55.60		662	62:36.99
290	32:02.05		384	43:39.10		473	52:04.18		565	62:01.26		644	62:43.44
290	32:04.95		375	43:42.86		478	52:08.97		572	62:06.99		647	62:49.92
290	32:07.85		382	43:46.69		479	52:13.77		566	62:12.66		650	62:56.43
292	32:10.77		376	43:50.46		479	52:18.57		569	62:18.36		658	63:03.02
295	32:13.72		378	43:54.25		470	52:23.28		573	62:24.10		638	63:09.41
294	32:16.66		384	43:58.10		477	52:28.06		575	62:29.86		610	63:15.52
294	32:19.60		382	44:01.93		473	52:32.80		568	62:35.55		648	63:22.01
293	32:22.53		377	44:05.70		474	52:37.55		573	62:41.29		650	63:28.52
292	32:25.45		386	44:09.57		480	52:42.36		571	62:47.01		659	63:35.12
286	32:28.31		383	44:13.41		474	52:47.11		568	62:52.70		656	63:41.69
292	32:31.23		389	44:17.31		474	52:51.86		565	62:58.36		648	63:48.18
294	32:34.17		379	44:21.11		480	52:56.67		580	63:04.17		619	63:54.38
292	32:37.09		379	44:24.91		482	53:01.50		560	63:09.78		644	64:00.83
295	32:40.04		391	44:28.83		465	53:06.16		575	63:15.54		642	64:07.26
292	32:42.96		379	44:32.63		480	53:10.97		564	63:21.19		637	64:13.64
290	32:45.86		382	44:36.46		481	53:15.79		578	63:26.98		643	64:20.08
292	32:48.78		380	44:40.27		477	53:20.57		571	63:32.70		657	64:26.66
293	32:51.71		384	44:44.12		478	53:25.36		574	63:38.45		649	64:33.16
292	32:54.63		386	44:47.99		456	53:29.93		567	63:44.13		638	64:39.55
289	32:57.52		384	44:51.84		480	53:34.74		561	63:49.75		640	64:45.96
292	33:00.44		389	44:55.74		477	53:39.52		564	63:55.40		643	64:52.40
294	33:03.38		377	44:59.52		469	53:44.22		564	64:01.05		637	64:58.78
293	33:06.31		374	45:03.27		474	53:48.97		566	64:06.72		625	65:05.04
295	33:09.26		377	45:07.05		472	53:53.70		563	64:12.36		651	65:11.56
291	33:12.17		380	45:10.86		479	53:58.50		558	64:17.95		651	65:18.08
286	33:15.03		380	45:14.67		473	54:03.24		564	64:23.60		638	65:24.47
292	33:17.95		379	45:18.47		480	54:08.05		570	64:29.31		631	65:30.79
292	33:20.87		377	45:22.25		484	54:12.90		565	64:34.97		639	65:37.19
293	33:23.80		376	45:26.02		477	54:17.68		574	64:40.72		629	65:43.49
295	33:26.75		379	45:29.82		468	54:22.37		562	64:46.35		643	65:49.93
293	33:29.68		374	45:33.57		482	54:27.20		572	64:52.08		642	65:56.36
296	33:32.64		372	45:37.30		481	54:32.02		568	64:57.77		647	66:02.84
292	33:35.56		381	45:41.12		476	54:36.79		563	65:03.41		636	66:09.21
292	33:38.48		381	45:44.94		477	54:41.57		563	65:09.05		646	66:15.68
295	33:41.43		379	45:48.74		470	54:46.28		563	65:14.69		645	66:22.14
294	33:44.37		387	45:52.62		482	54:51.11		571	65:20.41		634	66:28.49
293	33:47.30		384	45:56.47		476	54:55.88		575	65:26.17		654	66:35.04
292	33:50.22		377	46:00.25		472	55:00.61		566	65:31.84		641	66:41.46
294	33:53.16		389	46:04.15		473	55:05.35		557	65:37.42		654	66:48.01
293	33:56.09		384	46:08.00		470	55:10.06		562	65:43.05		639	66:54.41
291	33:59.00		389	46:11.90		478	55:14.85		569	65:48.75		650	67:00.92
295	34:01.95		385	46:15.76		472	55:19.58		571	65:54.47		646	67:07.39
294	34:04.89		381	46:19.58		479	55:24.38		563	66:00.11		649	67:13.89
294	34:07.84		384	46:23.43		474	55:29.13		556	66:05.68		645	67:20.35
296	34:10.80		387	46:27.31		477	55:33.91		564	66:11.33		641	67:26.77
295	34:13.75		384	46:31.16		481	55:38.73		569	66:17.03		629	67:33.07
292	34:16.67		384	46:35.01		473	55:43.47		568	66:22.72		649	67:39.57
291	34:19.58		377	46:38.79		478	55:48.26		550	66:28.23		644	67:46.02
295	34:22.53		383	46:42.63		464	55:52.91		559	66:33.83		637	67:52.40
291	34:25.44		378	46:46.42		474	55:57.66		557	66:39.41		631	67:58.72
292	34:28.36		384	46:50.27		471	56:02.38		561	66:45.03		629	68:05.02
294	34:31.30		384	46:54.12		477	56:07.16		573	66:50.77		623	68:11.26
295	34:34.25		379	46:57.92		474	56:11.91		551	66:56.29		623	68:17.50
292	34:37.17		385	47:01.78		480	56:16.72		560	67:01.90		631	68:23.82
289	34:40.06		382	47:05.61		474	56:21.47		563	67:07.54		638	68:30.21
295	34:43.01		384	47:09.46		473	56:26.21		563	67:13.18		647	68:36.69
292	34:45.93		389	47:13.36		477	56:30.99		556	67:18.75		641	68:43.11
293	34:48.86		385	47:17.22		473	56:35.73		560	67:24.36		650	68:49.62
295	34:51.81		381	47:21.04		483	56:40.57		558	67:29.95		618	68:55.81
294	34:54.75		378	47:24.83		482	56:45.40		558	67:35.54		646	69:02.28
294	34:57.69		374	47:28.58		479	56:50.20		560	67:41.15		628	69:08.57
291	35:00.60		377	47:32.36		477	56:54.98		563	67:46.79		627	69:14.85
295	35:03.55		383	47:36.20		479	56:59.78		559	67:52.39		641	69:21.27
294	35:06.49		386	47:40.07		473	57:04.52		563	67:58.03		659	69:27.87
291	35:09.40		378	47:43.86		478	57:09.31		561	68:03.65		649	69:34.37
292	35:12.32		381	47:47.68		477	57:14.09		565	68:09.31		638	69:40.76
293	35:15.25		380	47:51.49		482	57:18.92		563	68:14.95		637	69:47.14
292	35:18.17		380	47:55.30		474	57:23.67		568	68:20.64		636	69:53.51
294	35:21.11		382	47:59.13		477	57:28.45		561	68:26.26		640	69:59.92
291	35:24.02		387	48:03.01		451	57:32.97		565	68:31.92		647	70:06.40
295	35:26.97		380	48:06.82		461	57:37.59		565	68:37.58		626	70:12.67
294	35:29.91		380	48:10.63		446	57:42.06		568	68:43.27		633	70:19.01
295	35:32.86		386	48:14.50		452	57:46.59		565	68:48.93		649	70:25.51
295	35:35.81		382	48:18.33		465	57:51.25		569	68:54.63		621	70:31.73
291	35:38.72		382	48:22.16		487	57:56.13		554	69:00.18		651	70:38.25
292	35:41.64		376	48:25.93		481	58:00.95		557	69:05.76		660	70:44.86
295	35:44.59		386	48:29.80		477	58:05.73		557	69:11.34		648	70:51.35
292	35:47.51		378	48:33.59		483	58:10.57		562	69:16.97		636	70:57.72
293	35:50.44		381	48:37.41		478	58:15.36		570	69:22.68		640	71:04.13
293	35:53.37		381	48:41.23		482	58:20.19		551	69:28.20		638	71:10.52
294	35:56.31		375	48:44.99		478	58:24.98		562	69:33.83		654	71:17.07
292	35:59.23		383	48:48.83		478	58:29.77		564	69:39.48		646	71:23.54
291	36:02.14		372	48:52.56		477	58:34.55		557	69:45.06		641	71:29.96
289	36:05.03		386	48:56.43		481	58:39.37		575	69:50.82		648	71:36.45
293	36:07.96		383	49:00.27		475	58:44.13		565	69:56.48		640	71:42.86
294	36:10.90		380	49:04.08		476	58:48.90		563	70:02.12		632	71:49.19
294	36:13.84		370	49:07.79		474	58:53.65		554	70:07.67		648	71:55.68
290	36:16.74		378	49:11.58		476	58:58.42		573	70:13.41		653	72:02.22
295	36:19.69		368	49:15.27		477	59:03.20		571	70:19.13		644	72:08.67
290	36:22.59		380	49:19.08		472	59:07.93		571	70:24.85		643	72:15.11
292	36:25.51		382	49:22.91		478	59:12.72		559	70:30.45		638	72:21.50
294	36:28.45		378	49:26.70		477	59:17.50		563	70:36.09		635	72:27.86
290	36:31.35		376	49:30.47		474	59:22.25		571	70:41.81		642	72:34.29
290	36:34.25		376	49:34.24		470	59:26.96		558	70:47.40		642	72:40.72
293	36:37.18		374	49:37.99		474	59:31.71		570	70:53.11		639	72:47.12
292	36:40.10		383	49:41.83		474	59:36.46		561	70:58.73		650	72:53.63
292	36:43.02		382	49:45.66		465	59:41.12		574	71:04.48		634	72:59.98
294	36:45.96		375	49:49.42		475	59:45.88		566	71:10.15		638	73:06.37
291	36:48.87		379	49:53.22		466	59:50.55		560	71:15.76		629	73:12.67
293	36:51.80		385	49:57.08		474	59:55.30		553	71:21.30		640	73:19.08
292	36:54.72		387	50:00.96		481	60:00.12		560	71:26.91		637	73:25.46
295	36:57.67		373	50:04.70		473	60:04.86		560	71:32.52		629	73:31.76
294	37:00.61		385	50:08.56		466	60:09.53		565	71:38.18		632	73:38.09
296	37:03.57		384	50:12.41		473	60:14.27		563	71:43.82		649	73:44.59
290	37:06.47		376	50:16.18		472	60:19.00		559	71:49.42		644	73:51.04
294	37:09.41		381	50:20.00		468	60:23.69		557	71:55.00		648	73:57.53
294	37:12.35		375	50:23.76		475	60:28.45		550	72:00.51		645	74:03.99
295	37:15.30		371	50:27.48		459	60:33.05		564	72:06.16		643	74:10.43
293	37:18.23		376	50:31.25		473	60:37.79		564	72:11.81		656	74:17.00
290	37:21.13		379	50:35.05		477	60:42.57		560	72:17.42		654	74:23.55
292	37:24.05		378	50:38.84		464	60:47.22		561	72:23.04		650	74:30.06
294	37:27.00		375	50:42.60		468	60:51.91		570	72:28.75		640	74:36.47
292	37:29.92		373	50:46.34		475	60:56.67		565	72:34.41		620	74:42.68
290	37:32.82		383	50:50.18		472	61:01.40		560	72:40.02		631	74:49.00
291	37:35.73		377	50:53.96		473	61:06.14		563	72:45.66		628	74:55.29
290	37:38.63		377	50:57.74		476	61:10.91		564	72:51.31		639	75:01.69
293	37:41.56		381	51:01.56		471	61:15.63		566	72:56.98		638	75:08.08
292	37:44.48		384	51:05.41		470	61:20.34		556	73:02.55		632	75:14.41
292	37:47.40		378	51:09.20		472	61:25.07		544	73:08.00		641	75:20.83
293	37:50.33		373	51:12.94		473	61:29.81		554	73:13.55		620	75:27.04
292	37:53.25		369	51:16.64		472	61:34.54		564	73:19.20		621	75:33.26
291	37:56.16		374	51:20.39		469	61:39.24		557	73:24.78		628	75:39.55
294	37:59.10		373	51:24.13		470	61:43.95		564	73:30.43		625	75:45.81
291	38:02.02		382	51:27.96		467	61:48.63		559	73:36.03		639	75:52.21
291	38:04.93		383	51:31.80		462	61:53.26		549	73:41.53		630	75:58.52
291	38:07.84		378	51:35.59		472	61:57.99		558	73:47.12		654	76:05.07
294	38:10.78		374	51:39.34		470	62:02.70		564	73:52.77		637	76:11.45
294	38:13.72		375	51:43.10		472	62:07.43		562	73:58.40		637	76:17.83
295	38:16.67		378	51:46.89		478	62:12.22		579	74:04.20		646	76:24.30
292	38:19.59		378	51:50.68		467	62:16.90		564	74:09.85		638	76:30.69
295	38:22.54		374	51:54.43		469	62:21.60		560	74:15.46		646	76:37.16
294	38:25.48		384	51:58.28		473	62:26.34		560	74:21.07		638	76:43.55
293	38:28.41		372	52:02.01		475	62:31.10		559	74:26.67		645	76:50.01
292	38:31.33		377	52:05.79		475	62:35.86		553	74:32.21		637	76:56.39
293	38:34.26		386	52:09.66		475	62:40.62		556	74:37.78		625	77:02.65
293	38:37.19		382	52:13.49		478	62:45.41		559	74:43.38		636	77:09.02
290	38:40.09		385	52:17.35		463	62:50.05		563	74:49.02		619	77:15.22
291	38:43.00		379	52:21.15		472	62:54.78		571	74:54.74		639	77:21.62
293	38:45.93		384	52:25.00		475	62:59.54		561	75:00.36		656	77:28.19
293	38:48.86		379	52:28.80		480	63:04.35		564	75:06.01		628	77:34.48
292	38:51.78		385	52:32.66		475	63:09.11		561	75:11.63		631	77:40.80
290	38:54.68		382	52:36.49		469	63:13.81		555	75:17.19		638	77:47.19
294	38:57.62		388	52:40.38		471	63:18.53		560	75:22.80		646	77:53.66
293	39:00.55		383	52:44.22		472	63:23.26		561	75:28.42		639	78:00.06
292	39:03.47		380	52:48.03		474	63:28.01		559	75:34.02		641	78:06.48
289	39:06.36		384	52:51.88		473	63:32.75		557	75:39.60		659	78:13.08
292	39:09.28		383	52:55.72		477	63:37.53		562	75:45.23		650	78:19.59
288	39:12.16		384	52:59.57		477	63:42.31		568	75:50.92		640	78:26.00
291	39:15.07		383	53:03.41		469	63:47.01		561	75:56.54		647	78:32.48
293	39:18.00		373	53:07.15		476	63:51.78		557	76:02.12		653	78:39.02
290	39:20.90		382	53:10.98		472	63:56.51		567	76:07.80		625	78:45.28
291	39:23.81		381	53:14.80		468	64:01.20		562	76:13.43		641	78:51.70
291	39:26.72		383	53:18.64		475	64:05.96		565	76:19.09		647	78:58.18
290	39:29.62		387	53:22.52		474	64:10.71		538	76:24.48		633	79:04.52
292	39:32.54		381	53:26.34		470	64:15.42		561	76:30.10		651	79:11.04
295	39:35.49		383	53:30.18		479	64:20.22		552	76:35.63		646	79:17.51
294	39:38.43		382	53:34.01		459	64:24.82		562	76:41.26		642	79:23.94
293	39:41.36		379	53:37.81		460	64:29.43		564	76:46.91		642	79:30.37
292	39:44.28		380	53:41.62		467	64:34.11		557	76:52.49		646	79:36.84
293	39:47.21		380	53:45.43		458	64:38.70		569	76:58.19		645	79:43.30
291	39:50.12		383	53:49.27		460	64:43.31		567	77:03.87		630	79:49.61
291	39:53.03		383	53:53.11		464	64:47.96		556	77:09.44		641	79:56.03
291	39:55.94		373	53:56.85		465	64:52.62		554	77:14.99		641	80:02.45
291	39:58.85		386	54:00.72		471	64:57.34		561	77:20.61		648	80:08.94
289	40:01.74		382	54:04.55		477	65:02.12		549	77:26.11		628	80:15.23
290	40:04.64		378	54:08.34		474	65:06.87		562	77:31.74		641	80:21.65
289	40:07.53		380	54:12.15		474	65:11.62		562	77:37.37		662	80:28.28
293	40:10.46		386	54:16.02		466	65:16.29		568	77:43.06		638	80:34.67
289	40:13.35		381	54:19.83		473	65:21.03		563	77:48.70		650	80:41.18
291	40:16.26		376	54:23.60		477	65:25.81		565	77:54.36		637	80:47.56
290	40:19.16		384	54:27.45		477	65:30.59		562	77:59.99		642	80:53.99
292	40:22.08		382	54:31.28		475	65:35.35		561	78:05.61		634	81:00.34
291	40:24.99		381	54:35.10		470	65:40.06		562	78:11.24		633	81:06.68
293	40:27.92		378	54:38.89		472	65:44.79		554	78:16.79		647	81:13.16
291	40:30.83		382	54:42.72		481	65:49.61		555	78:22.35		644	81:19.61
293	40:33.76		387	54:46.60		465	65:54.27		560	78:27.96		626	81:25.88
289	40:36.65		361	54:50.22		463	65:58.91		561	78:33.58		646	81:32.35
291	40:39.56		318	54:53.41		471	66:03.63		562	78:39.21		644	81:38.80
292	40:42.48		331	54:56.73		471	66:08.35		562	78:44.84		635	81:45.16
292	40:45.40		328	55:00.02		468	66:13.04		560	78:50.45		646	81:51.63
290	40:48.30		288	55:02.90		473	66:17.78		556	78:56.02		652	81:58.16
293	40:51.23		261	55:05.51		472	66:22.51		572	79:01.75		661	82:04.78
291	40:54.14		281	55:08.32		467	66:27.19		566	79:07.42		653	82:11.32
288	40:57.02		300	55:11.32		479	66:31.99		557	79:13.00		656	82:17.89
292	40:59.94		128	55:12.60		474	66:36.74		565	79:18.66		652	82:24.42
291	41:02.85		358	55:16.19		472	66:41.47		555	79:24.22		645	82:30.88
293	41:05.78		365	55:19.85		478	66:46.26		562	79:29.85		640	82:37.29
288	41:08.66		369	55:23.55		473	66:51.00		551	79:35.37		634	82:43.64
288	41:11.54		366	55:27.22		465	66:55.66		557	79:40.95		635	82:50.00
288	41:14.42		377	55:31.00		473	67:00.40		557	79:46.53		652	82:56.53
292	41:17.34		375	55:34.76		472	67:05.13		561	79:52.15		649	83:03.03
289	41:20.23		384	55:38.61		470	67:09.84		553	79:57.69		650	83:09.54
289	41:23.12		382	55:42.44		471	67:14.56		558	80:03.28		638	83:15.93
292	41:26.04		377	55:46.22		464	67:19.21		564	80:08.93		650	83:22.44
290	41:28.94		384	55:50.07		471	67:23.93		563	80:14.57		630	83:28.75
290	41:31.84		385	55:53.93		466	67:28.60		566	80:20.24		658	83:35.34
288	41:34.72		386	55:57.80		479	67:33.40		562	80:25.87		626	83:41.61
291	41:37.63		381	56:01.62		477	67:38.18		556	80:31.44		626	83:47.88
288	41:40.51		391	56:05.54		465	67:42.84		560	80:37.05		650	83:54.39
294	41:43.45		387	56:09.42		471	67:47.56		564	80:42.70		652	84:00.92
286	41:46.31		381	56:13.24		468	67:52.25		544	80:48.15		650	84:07.43
292	41:49.23		385	56:17.10		479	67:57.05		556	80:53.72		626	84:13.70
291	41:52.14		382	56:20.93		458	68:01.64		560	80:59.33		634	84:20.05
292	41:55.06		378	56:24.72		468	68:06.33		559	81:04.93		624	84:26.30
289	41:57.95		382	56:28.55		473	68:11.07		558	81:10.52		652	84:32.83
290	42:00.85		381	56:32.37		476	68:15.84		554	81:16.07		635	84:39.19
291	42:03.76		379	56:36.17		464	68:20.49		557	81:21.65		618	84:45.38
289	42:06.65		386	56:40.04		474	68:25.24		558	81:27.24		655	84:51.94
291	42:09.56		383	56:43.88		459	68:29.84		564	81:32.89		641	84:58.36
288	42:12.44		388	56:47.77		470	68:34.55		562	81:38.52		635	85:04.72
292	42:15.36		384	56:51.62		468	68:39.24		567	81:44.20		636	85:11.09
291	42:18.27		381	56:55.44		474	68:43.99		566	81:49.87		643	85:17.53
288	42:21.15		381	56:59.26		476	68:48.76		562	81:55.50		649	85:24.03
290	42:24.05		382	57:03.09		479	68:53.56		561	82:01.12		626	85:30.30
292	42:26.97		386	57:06.96		471	68:58.28		557	82:06.70		630	85:36.61
290	42:29.87		384	57:10.81		473	69:03.02		565	82:12.36		623	85:42.85
291	42:32.78		388	57:14.70		474	69:07.77		561	82:17.98		642	85:49.28
294	42:35.72		387	57:18.58		468	69:12.46		564	82:23.63		641	85:55.70
291	42:38.63		385	57:22.44		470	69:17.17		562	82:29.26		632	86:02.03
292	42:41.55		386	57:26.31		472	69:21.90		552	82:34.79		646	86:08.50
292	42:44.47		388	57:30.20		473	69:26.64		560	82:40.40		640	86:14.91
293	42:47.40		378	57:33.99		469	69:31.34		556	82:45.97		647	86:21.39
294	42:50.34		389	57:37.89		472	69:36.07		567	82:51.65		623	86:27.63
289	42:53.23		377	57:41.67		475	69:40.83		560	82:57.26		630	86:33.94
293	42:56.16		377	57:45.45		478	69:45.62		564	83:02.91		640	86:40.35
290	42:59.06		382	57:49.28		476	69:50.39		565	83:08.57		645	86:46.81
292	43:01.98		372	57:53.01		479	69:55.19		563	83:14.21		641	86:53.23
291	43:04.89		381	57:56.83		472	69:59.92		565	83:19.87		638	86:59.62
293	43:07.82		381	58:00.65		475	70:04.68		561	83:25.49		635	87:05.98
293	43:10.75		382	58:04.48		477	70:09.46		567	83:31.17		653	87:12.52
292	43:13.67		381	58:08.30		467	70:14.14		560	83:36.78		626	87:18.79
290	43:16.57		383	58:12.14		470	70:18.85		560	83:42.39		646	87:25.26
292	43:19.49		384	58:15.99		474	70:23.60		565	83:48.05		644	87:31.71
292	43:22.41		382	58:19.82		475	70:28.36		558	83:53.64		657	87:38.29
289	43:25.30		380	58:23.63		463	70:33.00		565	83:59.30		652	87:44.82
291	43:28.21		384	58:27.48		475	70:37.76		567	84:04.98		646	87:51.29
292	43:31.13		389	58:31.38		474	70:42.51		560	84:10.59		631	87:57.61
292	43:34.05		381	58:35.20		476	70:47.28		562	84:16.22		630	88:03.92
293	43:36.98		384	58:39.05		472	70:52.01		564	84:21.87		653	88:10.46
288	43:39.86		384	58:42.90		457	70:56.59		561	84:27.49		632	88:16.79
294	43:42.80		391	58:46.82		480	71:01.40		560	84:33.10		639	88:23.19
288	43:45.68		379	58:50.62		472	71:06.13		571	84:38.82		628	88:29.48
292	43:48.60		372	58:54.35		476	71:10.90		571	84:44.54		639	88:35.88
291	43:51.51		381	58:58.17		479	71:15.70		552	84:50.07		633	88:42.22
291	43:54.42		383	59:02.01		469	71:20.40		561	84:55.69		640	88:48.63
290	43:57.32		384	59:05.86		475	71:25.16		558	85:01.28		649	88:55.13
288	44:00.20		385	59:09.72		471	71:29.88		558	85:06.87		646	89:01.60
286	44:03.06		386	59:13.59		466	71:34.55		557	85:12.45		658	89:08.19
285	44:05.91		382	59:17.42		462	71:39.18		558	85:18.04		653	89:14.73
295	44:08.86		388	59:21.31		466	71:43.85		570	85:23.75		640	89:21.14
291	44:11.77		379	59:25.11		466	71:48.52		566	85:29.42		629	89:27.44
291	44:14.68		383	59:28.95		469	71:53.22		557	85:35.00		643	89:33.88
293	44:17.61		383	59:32.79		479	71:58.02		565	85:40.66		646	89:40.35
294	44:20.55		380	59:36.60		478	72:02.81		553	85:46.20		637	89:46.73
289	44:23.44		387	59:40.48		468	72:07.50		561	85:51.82		636	89:53.10
290	44:26.34		381	59:44.30		466	72:12.17		558	85:57.41		625	89:59.36
291	44:29.25		384	59:48.15		474	72:16.92		563	86:03.05		642	90:05.79
292	44:32.17		381	59:51.97		470	72:21.63		554	86:08.60		622	90:12.02
292	44:35.09		384	59:55.82		473	72:26.37		563	86:14.24		607	90:18.10
291	44:38.00		382	59:59.65		470	72:31.08		566	86:19.91		634	90:24.45
295	44:40.95		383	60:03.49		478	72:35.87		571	86:25.63		639	90:30.85
290	44:43.85		386	60:07.35		475	72:40.63		557	86:31.21		643	90:37.29
295	44:46.80		385	60:11.21		469	72:45.33		560	86:36.82		646	90:43.76
290	44:49.70		384	60:15.06		477	72:50.11		566	86:42.49		638	90:50.15
292	44:52.62		384	60:18.91		469	72:54.81		561	86:48.11		641	90:56.57
289	44:55.51		376	60:22.68		479	72:59.61		569	86:53.81		636	91:02.94
292	44:58.43		381	60:26.50		466	73:04.28		552	86:59.34		653	91:09.48
288	45:01.31		377	60:30.28		475	73:09.04		560	87:04.95		643	91:15.92
293	45:04.24		389	60:34.18		480	73:13.85		560	87:10.56		645	91:22.38
292	45:07.16		382	60:38.01		472	73:18.58		557	87:16.14		639	91:28.78
293	45:10.09		385	60:41.87		444	73:23.03		566	87:21.81		640	91:35.19
290	45:12.99		386	60:45.74		462	73:27.66		554	87:27.36		647	91:41.67
293	45:15.92		388	60:49.63		464	73:32.30		564	87:33.01		636	91:48.04
290	45:18.82		379	60:53.43		442	73:36.73		567	87:38.69		639	91:54.44
294	45:21.76		381	60:57.25		477	73:41.51		566	87:44.36		637	92:00.82
292	45:24.68		384	61:01.10		462	73:46.14		568	87:50.05		645	92:07.28
289	45:27.57		387	61:04.98		454	73:50.69		563	87:55.69		648	92:13.77
290	45:30.47		382	61:08.81		475	73:55.45		566	88:01.36		643	92:20.21
294	45:33.41		386	61:12.68		466	74:00.12		574	88:07.11		654	92:26.76
292	45:36.33		386	61:16.55		465	74:04.78		553	88:12.65		645	92:33.22
290	45:39.23		387	61:20.43		468	74:09.47		567	88:18.33		650	92:39.73
291	45:42.14		383	61:24.27		472	74:14.20		550	88:23.84		645	92:46.19
292	45:45.06		383	61:28.11		468	74:18.89		567	88:29.52		625	92:52.45
293	45:47.99		384	61:31.96		464	74:23.54		568	88:35.21		636	92:58.82
291	45:50.90		380	61:35.77		474	74:28.29		556	88:40.78		633	93:05.16
292	45:53.82		383	61:39.61		475	74:33.05		567	88:46.46		641	93:11.58
292	45:56.74		388	61:43.50		472	74:37.78		556	88:52.03		649	93:18.08
290	45:59.64		386	61:47.37		473	74:42.52		569	88:57.73		643	93:24.52
291	46:02.55		386	61:51.24		473	74:47.26		571	89:03.45		650	93:31.03
293	46:05.48		385	61:55.10		475	74:52.02		558	89:09.04		638	93:37.42
293	46:08.41		380	61:58.91		470	74:56.73		569	89:14.74		646	93:43.89
290	46:11.31		384	62:02.76		467	75:01.41		569	89:20.44		640	93:50.30
294	46:14.25		385	62:06.62		478	75:06.20		556	89:26.01		660	93:56.91
294	46:17.19		378	62:10.41		469	75:10.90		564	89:31.66		641	94:03.33
290	46:20.09		383	62:14.25		473	75:15.64		566	89:37.33		653	94:09.87
291	46:23.00		373	62:17.99		475	75:20.40		559	89:42.93		631	94:16.19
290	46:25.90		383	62:21.83		472	75:25.13		558	89:48.52		645	94:22.65
293	46:28.83		382	62:25.66		475	75:29.89		558	89:54.11		650	94:29.16
291	46:31.74		377	62:29.44		458	75:34.48		564	89:59.76		649	94:35.66
294	46:34.68		377	62:33.22		457	75:39.06		554	90:05.31		644	94:42.11
293	46:37.61		384	62:37.07		480	75:43.87		553	90:10.85		643	94:48.55
288	46:40.49		376	62:40.84		472	75:48.60		565	90:16.51		655	94:55.11
289	46:43.38		382	62:44.67		474	75:53.35		558	90:22.10		645	95:01.57
294	46:46.32		372	62:48.40		470	75:58.06		557	90:27.68		630	95:07.88
290	46:49.22		382	62:52.23		476	76:02.83		559	90:33.28		651	95:14.40
288	46:52.10		380	62:56.04		480	76:07.64		558	90:38.87		637	95:20.78
294	46:55.04		389	62:59.94		463	76:12.28		568	90:44.56		653	95:27.32
293	46:57.97		379	63:03.74		465	76:16.94		560	90:50.17		643	95:33.76
292	47:00.89		384	63:07.59		477	76:21.72		566	90:55.84		643	95:40.20
290	47:03.79		385	63:11.45		476	76:26.49		568	91:01.53		652	95:46.73
291	47:06.70		382	63:15.28		472	76:31.22		557	91:07.11		653	95:53.27
293	47:09.63		381	63:19.10		477	76:36.00		565	91:12.77		622	95:59.50
293	47:12.56		386	63:22.97		472	76:40.73		566	91:18.44		635	96:05.86
290	47:15.46		380	63:26.78		457	76:45.31		557	91:24.02		621	96:12.08
291	47:18.37		384	63:30.63		477	76:50.09		562	91:29.65		659	96:18.68
293	47:21.30		374	63:34.38		473	76:54.83		563	91:35.29		648	96:25.17
291	47:24.21		389	63:38.28		473	76:59.57		562	91:40.92		620	96:31.38
292	47:27.13		378	63:42.07		476	77:04.34		557	91:46.50		649	96:37.88
291	47:30.04		375	63:45.83		473	77:09.08		564	91:52.15		647	96:44.36
293	47:32.97		382	63:49.66		479	77:13.88		559	91:57.75		654	96:50.91
290	47:35.87		382	63:53.49		468	77:18.57		558	92:03.34		656	96:57.48
292	47:38.79		375	63:57.25		469	77:23.27		552	92:08.87		637	97:03.86
293	47:41.72		379	64:01.05		474	77:28.02		564	92:14.52		644	97:10.31
292	47:44.64		385	64:04.91		462	77:32.65		564	92:20.17		644	97:16.76
288	47:47.52		381	64:08.73		466	77:37.32		563	92:25.81		654	97:23.31
291	47:50.43		388	64:12.62		470	77:42.03		549	92:31.31		631	97:29.63
291	47:53.34		387	64:16.50		473	77:46.77		566	92:36.98		611	97:35.75
295	47:56.29		383	64:20.34		464	77:51.42		552	92:42.51		640	97:42.16
291	47:59.20		380	64:24.15		461	77:56.04		560	92:48.12		665	97:48.82
294	48:02.14		386	64:28.02		454	78:00.59		563	92:53.76		662	97:55.45
290	48:05.04		385	64:31.88		466	78:05.26		561	92:59.38		644	98:01.90
291	48:07.95		381	64:35.70		466	78:09.93		555	93:04.94		639	98:08.30
293	48:10.88		387	64:39.58		467	78:14.61		560	93:10.55		641	98:14.72
292	48:13.80		380	64:43.39		468	78:19.30		569	93:16.25		642	98:21.15
290	48:16.70		386	64:47.26		461	78:23.92		569	93:21.95		653	98:27.69
290	48:19.60		377	64:51.04		468	78:28.61		551	93:27.47		645	98:34.15
292	48:22.52		380	64:54.85		470	78:33.32		563	93:33.11		634	98:40.50
292	48:25.44		386	64:58.72		463	78:37.96		562	93:38.74		639	98:46.90
293	48:28.37		379	65:02.52		460	78:42.57		567	93:44.42		623	98:53.14
291	48:31.28		376	65:06.29		466	78:47.24		562	93:50.05		649	98:59.64
292	48:34.20		387	65:10.17		465	78:51.90		560	93:55.66		643	99:06.08
295	48:37.15		386	65:14.04		473	78:56.64		555	94:01.22		633	99:12.42
294	48:40.09		381	65:17.86		468	79:01.33		568	94:06.91		644	99:18.87
292	48:43.01		378	65:21.65		476	79:06.10		569	94:12.61		648	99:25.36
290	48:45.91		387	65:25.53		472	79:10.83		568	94:18.30		646	99:31.83
290	48:48.81		378	65:29.32		476	79:15.60		555	94:23.86		649	99:38.33
291	48:51.72		380	65:33.13		476	79:20.37		562	94:29.49		637	99:44.71
290	48:54.62		377	65:36.91		473	79:25.11		552	94:35.02		637	99:51.09
291	48:57.53		377	65:40.69		469	79:29.81		561	94:40.64		640	99:57.50
293	49:00.46		371	65:44.41		470	79:34.52		560	94:46.25		650	100:04.01
295	49:03.41		378	65:48.20		469	79:39.22		565	94:51.91		627	100:10.29
289	49:06.30		377	65:51.98		475	79:43.98		567	94:57.59		645	100:16.75
290	49:09.20		387	65:55.86		477	79:48.76		566	95:03.26		642	100:23.18
292	49:12.12		375	65:59.62		479	79:53.56		562	95:08.89		632	100:29.51
291	49:15.03		382	66:03.45		475	79:58.32		567	95:14.57		653	100:36.05
293	49:17.96		382	66:07.28		465	80:02.98		541	95:19.99		652	100:42.58
292	49:20.88		376	66:11.05		475	80:07.74		558	95:25.58		646	100:49.05
293	49:23.81		388	66:14.94		472	80:12.47		558	95:31.17		624	100:55.30
293	49:26.74		382	66:18.76		473	80:17.21		560	95:36.78		637	101:01.68
291	49:29.65		385	66:22.62		477	80:21.99		555	95:42.34		644	101:08.13
294	49:32.59		380	66:26.43		478	80:26.78		564	95:47.99		661	101:14.75
291	49:35.50		382	66:30.26		476	80:31.55		559	95:53.59		653	101:21.29
292	49:38.42		381	66:34.08		468	80:36.24		552	95:59.12		652	101:27.82
288	49:41.30		377	66:37.86		476	80:41.01		558	96:04.71		657	101:34.40
288	49:44.18		376	66:41.63		469	80:45.71		541	96:10.13		638	101:40.79
293	49:47.11		374	66:45.38		465	80:50.37		569	96:15.83		649	101:47.29
293	49:50.04		379	66:49.18		476	80:55.14		561	96:21.45		649	101:53.79
292	49:52.96		385	66:53.04		475	80:59.90		558	96:27.04		652	102:00.32
292	49:55.88		384	66:56.89		471	81:04.62		558	96:32.63		652	102:06.85
291	49:58.79		376	67:00.66		472	81:09.35		558	96:38.22		629	102:13.15
292	50:01.71		374	67:04.41		473	81:14.09		561	96:43.84		646	102:19.62
291	50:04.62		381	67:08.23		464	81:18.74		568	96:49.53		636	102:25.99
292	50:07.54		381	67:12.05		468	81:23.43		552	96:55.06		653	102:32.53
292	50:10.46		377	67:15.83		471	81:28.15		567	97:00.74		649	102:39.03
289	50:13.35		379	67:19.63		468	81:32.84		558	97:06.33		643	102:45.47
295	50:16.30		374	67:23.38		471	81:37.56		563	97:11.97		632	102:51.80
289	50:19.19		377	67:27.16		469	81:42.26		571	97:17.69		640	102:58.21
292	50:22.11		377	67:30.94		472	81:46.99		568	97:23.38		654	103:04.76
292	50:25.03		381	67:34.76		474	81:51.74		573	97:29.12		638	103:11.15
294	50:27.97		387	67:38.64		471	81:56.46		567	97:34.80		649	103:17.65
293	50:30.90		377	67:42.42		470	82:01.17		561	97:40.42		641	103:24.07
292	50:33.82		381	67:46.24		474	82:05.92		555	97:45.98		652	103:30.60
290	50:36.72		378	67:50.03		459	82:10.52		562	97:51.61		650	103:37.11
292	50:39.64		376	67:53.80		473	82:15.26		563	97:57.25		632	103:43.44
291	50:42.55		376	67:57.57		477	82:20.04		567	98:02.93		640	103:49.85
292	50:45.47		380	68:01.38		471	82:24.76		560	98:08.54		632	103:56.18
294	50:48.41		385	68:05.24		474	82:29.51		566	98:14.21		623	104:02.42
290	50:51.31		381	68:09.06		465	82:34.17		569	98:19.91		643	104:08.86
291	50:54.22		381	68:12.88		468	82:38.86		563	98:25.55		637	104:15.24
289	50:57.11		383	68:16.72		475	82:43.62		555	98:31.11		635	104:21.60
288	50:59.99		383	68:20.56		467	82:48.30		556	98:36.68		663	104:28.24
290	51:02.89		371	68:24.28		475	82:53.06		562	98:42.31		645	104:34.70
293	51:05.82		382	68:28.11		473	82:57.81		564	98:47.96		658	104:41.29
291	51:08.73		379	68:31.91		476	83:02.58		565	98:53.62		634	104:47.64
294	51:11.67		374	68:35.66		472	83:07.31		567	98:59.30		627	104:53.92
292	51:14.59		381	68:39.48		460	83:11.92		558	99:04.89		642	105:00.35
292	51:17.51		380	68:43.29		472	83:16.65		562	99:10.52		636	105:06.72
292	51:20.43		380	68:47.10		476	83:21.42		562	99:16.15		639	105:13.12
292	51:23.35		373	68:50.84		469	83:26.12		559	99:21.75		636	105:19.49
292	51:26.27		383	68:54.68		470	83:30.83		548	99:27.24		629	105:25.79
290	51:29.17		377	68:58.46		468	83:35.52		565	99:32.90		638	105:32.18
293	51:32.10		383	69:02.30		474	83:40.27		572	99:38.63		650	105:38.69
291	51:35.01		380	69:06.11		467	83:44.95		564	99:44.28		622	105:44.92
291	51:37.92		386	69:09.98		474	83:49.70		565	99:49.94		652	105:51.45
292	51:40.84		375	69:13.74		472	83:54.43		561	99:55.56		648	105:57.94
294	51:43.78		382	69:17.57		470	83:59.14		563	100:01.20		637	106:04.32
285	51:46.63		378	69:21.36		474	84:03.89		567	100:06.88		640	106:10.73
290	51:49.53		377	69:25.14		463	84:08.53		566	100:12.55		636	106:17.10
295	51:52.48		378	69:28.93		476	84:13.30		567	100:18.23		648	106:23.59
292	51:55.40		374	69:32.68		467	84:17.98		563	100:23.87		632	106:29.92
289	51:58.29		384	69:36.53		464	84:22.63		563	100:29.51		635	106:36.28
293	52:01.22		387	69:40.41		473	84:27.37		569	100:35.21		632	106:42.61
293	52:04.15		374	69:44.16		475	84:32.13		575	100:40.97		622	106:48.84
293	52:07.08		374	69:47.91		464	84:36.78		566	100:46.64		635	106:55.20
291	52:09.99		375	69:51.67		466	84:41.45		571	100:52.36		644	107:01.65
284	52:12.83		375	69:55.43		471	84:46.17		564	100:58.01		658	107:08.24
291	52:15.74		383	69:59.27		477	84:50.95		572	101:03.74		661	107:14.86
294	52:18.68		378	70:03.06		469	84:55.65		567	101:09.42		638	107:21.25
295	52:21.63		380	70:06.87		471	85:00.37		570	101:15.13		649	107:27.75
292	52:24.55		376	70:10.64		473	85:05.11		565	101:20.79		545	107:33.21
291	52:27.46		380	70:14.45		477	85:09.89		567	101:26.47		563	107:38.85
292	52:30.38		376	70:18.22		472	85:14.62		573	101:32.21		558	107:44.44
291	52:33.29		373	70:21.96		477	85:19.40		574	101:37.96		639	107:50.84
294	52:36.23		377	70:25.74		474	85:24.15		560	101:43.57		626	107:57.11
294	52:39.17		382	70:29.57		474	85:28.90		568	101:49.26		642	108:03.54
295	52:42.12		378	70:33.36		467	85:33.58		569	101:54.96		631	108:09.86
294	52:45.06		372	70:37.09		476	85:38.35		569	102:00.66		649	108:16.36
291	52:47.97		376	70:40.86		470	85:43.06		573	102:06.40		621	108:22.58
295	52:50.92		379	70:44.66		471	85:47.78		575	102:12.16		650	108:29.09
294	52:53.86		375	70:48.42		473	85:52.52		572	102:17.89		641	108:35.51
289	52:56.75		383	70:52.26		471	85:57.24		572	102:23.62		652	108:42.04
294	52:59.69		378	70:56.05		462	86:01.87		573	102:29.36		637	108:48.42
292	53:02.61		372	70:59.78		471	86:06.59		565	102:35.02		648	108:54.91
295	53:05.56		378	71:03.57		476	86:11.36		570	102:40.73		626	109:01.18
293	53:08.49		385	71:07.43		480	86:16.17		574	102:46.48		632	109:07.51
287	53:11.36		377	71:11.21		467	86:20.85		576	102:52.25		621	109:13.73
296	53:14.32		374	71:14.96		471	86:25.57		572	102:57.98		638	109:20.12
289	53:17.21		385	71:18.82		479	86:30.37		568	103:03.67		658	109:26.71
293	53:20.14		377	71:22.60		475	86:35.13		568	103:09.36		627	109:32.99
294	53:23.08		386	71:26.47		474	86:39.88		569	103:15.06		628	109:39.28
294	53:26.02		388	71:30.36		466	86:44.55		570	103:20.77		635	109:45.64
295	53:28.97		385	71:34.22		477	86:49.33		571	103:26.49		637	109:52.02
290	53:31.87		379	71:38.02		467	86:54.01		567	103:32.17		650	109:58.53
292	53:34.79		384	71:41.87		477	86:58.79		578	103:37.96		639	110:04.93
291	53:37.70		375	71:45.63		469	87:03.49		569	103:43.66		650	110:11.44
294	53:40.64		374	71:49.38		475	87:08.25		570	103:49.37		652	110:17.97
293	53:43.57		386	71:53.25		454	87:12.80		569	103:55.07		640	110:24.38
288	53:46.45		382	71:57.08		468	87:17.49		569	104:00.77		637	110:30.76
293	53:49.38		383	72:00.92		465	87:22.15		570	104:06.48		640	110:37.17
292	53:52.30		377	72:04.70		470	87:26.86		567	104:12.16		642	110:43.60
294	53:55.24		378	72:08.49		466	87:31.53		569	104:17.86		628	110:49.89
291	53:58.15		377	72:12.27		481	87:36.35		573	104:23.60		645	110:56.35
292	54:01.07		386	72:16.14		473	87:41.09		578	104:29.39		632	111:02.68
292	54:03.99		382	72:19.97		470	87:45.80		550	104:34.90		636	111:09.05
293	54:06.92		376	72:23.74		473	87:50.54		479	104:39.70		646	111:15.52
289	54:09.81		380	72:27.55		465	87:55.20		477	104:44.48		626	111:21.79
292	54:12.73		378	72:31.33		477	87:59.98		479	104:49.28		635	111:28.15
288	54:15.61		378	72:35.12		469	88:04.68		502	104:54.31		634	111:34.50
291	54:18.52		378	72:38.91		465	88:09.34		571	105:00.03		654	111:41.05
286	54:21.38		375	72:42.67		471	88:14.06		571	105:05.75		654	111:47.60
291	54:24.29		374	72:46.42		477	88:18.84		574	105:11.50		660	111:54.21
292	54:27.22		375	72:50.18		474	88:23.59		564	105:17.15		660	112:00.82
289	54:30.11		376	72:53.95		471	88:28.31		568	105:22.84		624	112:07.07
291	54:33.02		385	72:57.80		479	88:33.11		575	105:28.60		649	112:13.57
290	54:35.92		384	73:01.65		475	88:37.87		568	105:34.29		656	112:20.14
294	54:38.86		378	73:05.44		472	88:42.60		568	105:39.98		641	112:26.56
291	54:41.77		376	73:09.21		478	88:47.39		571	105:45.70		645	112:33.02
293	54:44.70		381	73:13.03		465	88:52.05		573	105:51.44		646	112:39.49
287	54:47.58		385	73:16.89		476	88:56.82		568	105:57.13		641	112:45.91
290	54:50.48		379	73:20.69		478	89:01.61		568	106:02.85		658	112:52.50
290	54:53.38		377	73:24.47		482	89:06.44		570	106:08.56		646	112:58.97
292	54:56.30		381	73:28.29		478	89:11.23		565	106:14.22		637	113:05.35
289	54:59.19		381	73:32.10		472	89:15.96		569	106:19.92		650	113:11.86
293	55:02.13		374	73:35.85		479	89:20.76		564	106:25.57		659	113:18.46
294	55:05.07		380	73:39.66		467	89:25.44		561	106:31.19		645	113:24.92
294	55:08.01		371	73:43.38		470	89:30.15		568	106:36.88		648	113:31.41
287	55:10.88		378	73:47.17		475	89:34.91		554	106:42.43		627	113:37.69
293	55:13.81		376	73:50.94		468	89:39.60		565	106:48.09		650	113:44.20
291	55:16.72		379	73:54.74		472	89:44.33		564	106:53.74		635	113:50.56
294	55:19.66		367	73:58.42		470	89:49.04		573	106:59.48		650	113:57.07
293	55:22.59		380	74:02.23		475	89:53.80		571	107:05.20		632	114:03.40
292	55:25.51		378	74:06.02		446	89:58.27		567	107:10.88		643	114:09.84
292	55:28.43		380	74:09.83		460	90:02.88		562	107:16.51		637	114:16.22
295	55:31.38		384	74:13.68		462	90:07.51		555	107:22.07		643	114:22.66
292	55:34.30		378	74:17.47		446	90:11.98		569	107:27.77		635	114:29.02
291	55:37.21		380	74:21.28		459	90:16.58		568	107:33.46		636	114:35.39
296	55:40.17		381	74:25.10		469	90:21.28		569	107:39.16		640	114:41.80
290	55:43.07		377	74:28.88		472	90:26.01		565	107:44.82		618	114:47.99
293	55:46.00		364	74:32.53		475	90:30.77		572	107:50.55		640	114:54.40
292	55:48.92		383	74:36.37		473	90:35.51		557	107:56.13		640	115:00.81
290	55:51.82		372	74:40.10		474	90:40.26		570	108:01.84		621	115:07.03
291	55:54.73		383	74:43.94		472	90:44.99		567	108:07.52		641	115:13.45
289	55:57.62		385	74:47.80		471	90:49.71		569	108:13.22		636	115:19.82
291	56:00.53		380	74:51.61		472	90:54.44		568	108:18.91		652	115:26.35
294	56:03.47		380	74:55.42		475	90:59.20		574	108:24.66		646	115:32.82
292	56:06.39		379	74:59.22		480	91:04.01		574	108:30.41		657	115:39.40
291	56:09.30		371	75:02.94		474	91:08.76		572	108:36.14		631	115:45.72
291	56:12.21		374	75:06.69		467	91:13.44		577	108:41.92		656	115:52.29
293	56:15.14		367	75:10.37		473	91:18.18		567	108:47.60		663	115:58.93
293	56:18.07		379	75:14.17		473	91:22.92		567	108:53.28		645	116:05.39
293	56:21.00		382	75:18.00		479	91:27.72		566	108:58.95		643	116:11.83
294	56:23.94		380	75:21.81		479	91:32.52		562	109:04.58		632	116:18.16
295	56:26.89		383	75:25.65		471	91:37.24		566	109:10.25		637	116:24.54
293	56:29.82		385	75:29.50		471	91:41.96		572	109:15.98		649	116:31.04
291	56:32.73		382	75:33.33		480	91:46.77		574	109:21.73		633	116:37.38
291	56:35.64		380	75:37.14		479	91:51.57		561	109:27.35		660	116:43.99
293	56:38.57		380	75:40.95		472	91:56.30		572	109:33.08		639	116:50.39
289	56:41.46		389	75:44.85		472	92:01.03		568	109:38.77		644	116:56.84
291	56:44.37		372	75:48.58		469	92:05.73		568	109:44.46		632	117:03.17
292	56:47.29		384	75:52.42		472	92:10.46		563	109:50.10		644	117:09.62
292	56:50.21		383	75:56.26		468	92:15.15		571	109:55.82		624	117:15.87
291	56:53.12		384	76:00.11		472	92:19.88		563	110:01.46		641	117:22.29
293	56:56.05		383	76:03.95		462	92:24.51		567	110:07.14		633	117:28.63
293	56:58.98		377	76:07.73		474	92:29.26		562	110:12.77		638	117:35.02
293	57:01.91		369	76:11.43		466	92:33.93		569	110:18.47		637	117:41.40
291	57:04.82		378	76:15.22		471	92:38.65		569	110:24.17		628	117:47.69
293	57:07.75		378	76:19.01		467	92:43.33		573	110:29.91		597	117:53.67
289	57:10.64		383	76:22.85		471	92:48.05		571	110:35.63		641	118:00.09
291	57:13.55		382	76:26.68		472	92:52.78		573	110:41.37		636	118:06.46
293	57:16.48		383	76:30.52		466	92:57.45		573	110:47.11		644	118:12.91
293	57:19.41		385	76:34.38		477	93:02.23		563	110:52.75		641	118:19.33
294	57:22.35		379	76:38.18		470	93:06.94		572	110:58.48		661	118:25.95
291	57:25.26		383	76:42.02		466	93:11.61		568	111:04.17		632	118:32.28
295	57:28.21		378	76:45.81		473	93:16.35		568	111:09.86		638	118:38.67
291	57:31.12		381	76:49.63		474	93:21.10		569	111:15.56		642	118:45.10
295	57:34.07		386	76:53.50		474	93:25.85		561	111:21.18		631	118:51.42
290	57:36.97		376	76:57.27		452	93:30.38		568	111:26.87		632	118:57.75
295	57:39.92		381	77:01.09		467	93:35.06		571	111:32.59		644	119:04.20
291	57:42.83		382	77:04.92		472	93:39.79		564	111:38.24		634	119:10.55
294	57:45.77		385	77:08.77		473	93:44.53		573	111:43.98		638	119:16.94
290	57:48.67		384	77:12.62		477	93:49.31		563	111:49.62		637	119:23.32
290	57:51.57		373	77:16.36		470	93:54.02		565	111:55.28		643	119:29.76
294	57:54.51		384	77:20.21		471	93:58.74		568	112:00.97		651	119:36.28
294	57:57.45		378	77:24.00		472	94:03.47		564	112:06.62		642	119:42.71
290	58:00.35		379	77:27.80		476	94:08.24		576	112:12.39		640	119:49.12
293	58:03.28		375	77:31.56		461	94:12.86		573	112:18.13		625	119:55.38
291	58:06.19		380	77:35.37		455	94:17.42		572	112:23.86		642	120:01.81
291	58:09.10		374	77:39.12		475	94:22.18		561	112:29.48		651	120:08.33
294	58:12.04		375	77:42.88		468	94:26.87		566	112:35.15		645	120:14.79
292	58:14.96		387	77:46.76		461	94:31.49		562	112:40.78		653	120:21.33
293	58:17.89		371	77:50.48		469	94:36.19		567	112:46.46		615	120:27.49
290	58:20.79		382	77:54.31		478	94:40.98		560	112:52.07		649	120:33.99
290	58:23.69		381	77:58.13		469	94:45.68		569	112:57.77		638	120:40.38
289	58:26.58		383	78:01.97		472	94:50.41		571	113:03.49		641	120:46.80
292	58:29.50		381	78:05.79		479	94:55.21		571	113:09.21		651	120:53.32
293	58:32.43		384	78:09.64		469	94:59.91		568	113:14.90		645	120:59.78
295	58:35.38		385	78:13.50		472	95:04.64		567	113:20.58		628	121:06.07
293	58:38.31		376	78:17.27		476	95:09.41		571	113:26.30		647	121:12.55
295	58:41.26		378	78:21.06		468	95:14.10		565	113:31.96		646	121:19.02
292	58:44.18		378	78:24.85		477	95:18.88		560	113:37.57		640	121:25.43
285	58:47.03		376	78:28.62		474	95:23.63		556	113:43.14		632	121:31.76
278	58:49.81		380	78:32.43		469	95:28.33		567	113:48.82		653	121:38.30
291	58:52.72		384	78:36.27		472	95:33.06		574	113:54.57		622	121:44.53
294	58:55.66		382	78:40.10		474	95:37.81		566	114:00.24		649	121:51.03
285	58:58.51		366	78:43.77		475	95:42.57		562	114:05.87		651	121:57.55
276	59:01.27		388	78:47.65		474	95:47.32		560	114:11.48		611	122:03.67
259	59:03.86		381	78:51.47		468	95:52.01		567	114:17.16		647	122:10.15
250	59:06.36		376	78:55.24		479	95:56.81		565	114:22.82		628	122:16.44
266	59:09.02		384	78:59.09		483	96:01.65		571	114:28.54		646	122:22.91
264	59:11.66		378	79:02.88		483	96:06.49		563	114:34.18		620	122:29.12
258	59:14.24		379	79:06.68		466	96:11.16		562	114:39.81		627	122:35.40
251	59:16.75		381	79:10.50		480	96:15.97		552	114:45.34		647	122:41.88
252	59:19.27		378	79:14.29		468	96:20.66		571	114:51.06		644	122:48.33
261	59:21.88		386	79:18.16		474	96:25.41		531	114:56.38		619	122:54.53
268	59:24.56		384	79:22.01		463	96:30.05		484	115:01.23		627	123:00.81
271	59:27.27		380	79:25.82		478	96:34.84		561	115:06.85		639	123:07.21
270	59:29.97		380	79:29.63		482	96:39.67		570	115:12.56		627	123:13.49
257	59:32.54		379	79:33.43		470	96:44.38		573	115:18.30		630	123:19.80
251	59:35.05		378	79:37.22		468	96:49.07		567	115:23.98		635	123:26.16
260	59:37.65		379	79:41.02		442	96:53.50		567	115:29.65		651	123:32.68
263	59:40.28		378	79:44.81		463	96:58.14		570	115:35.36		649	123:39.18
242	59:42.70		380	79:48.62		470	97:02.85		574	115:41.11		642	123:45.61
264	59:45.34		382	79:52.45		473	97:07.59		573	115:46.85		642	123:52.04
243	59:47.77		379	79:56.25		474	97:12.34		577	115:52.63		660	123:58.65
249	59:50.26		384	80:00.10		472	97:17.07		567	115:58.31		649	124:05.15
252	59:52.78		375	80:03.86		467	97:21.75		574	116:04.06		640	124:11.56
227	59:55.05		383	80:07.70		470	97:26.46		574	116:09.81		634	124:17.91
267	59:57.72		387	80:11.58		467	97:31.14		572	116:15.54		656	124:24.48
267	60:00.39		381	80:15.40		463	97:35.78		576	116:21.31		647	124:30.96
267	60:03.06		378	80:19.19		471	97:40.50		569	116:27.01		655	124:37.52
267	60:05.73		376	80:22.96		473	97:45.24		566	116:32.68		652	124:44.05
251	60:08.24		373	80:26.70		467	97:49.92		569	116:38.38		641	124:50.47
233	60:10.57		382	80:30.53		464	97:54.57		560	116:43.99		650	124:56.98
230	60:12.87		379	80:34.33		474	97:59.32		571	116:49.71		646	125:03.45
233	60:15.20		383	80:38.17		477	98:04.10		563	116:55.35		635	125:09.81
247	60:17.67		378	80:41.96		474	98:08.85		575	117:01.11		637	125:16.19
255	60:20.22		380	80:45.77		472	98:13.58		562	117:06.74		661	125:22.81
232	60:22.54		378	80:49.56		465	98:18.24		569	117:12.44		634	125:29.16
216	60:24.70		387	80:53.44		477	98:23.02		574	117:18.19		640	125:35.57
245	60:27.15		378	80:57.23		472	98:27.75		576	117:23.96		657	125:42.15
265	60:29.80		377	81:01.01		474	98:32.50		571	117:29.68		637	125:48.53
260	60:32.40		380	81:04.82		476	98:37.27		570	117:35.39		651	125:55.05
297	60:35.37		379	81:08.62		476	98:42.04		557	117:40.97		643	126:01.49
263	60:38.00		381	81:12.44		461	98:46.66		561	117:46.59		653	126:08.03
246	60:40.46		383	81:16.28		468	98:51.35		536	117:51.96		630	126:14.34
213	60:42.59		381	81:20.10		465	98:56.01		572	117:57.69		654	126:20.89
237	60:44.96		380	81:23.91		478	99:00.80		562	118:03.32		630	126:27.20
228	60:47.24		385	81:27.77		479	99:05.60		570	118:09.03		644	126:33.65
193	60:49.17		385	81:31.63		479	99:10.40		565	118:14.69		650	126:40.16
195	60:51.12		385	81:35.49		477	99:15.18		564	118:20.34		657	126:46.74
202	60:53.14		383	81:39.33		479	99:19.98		558	118:25.93		655	126:53.30
244	60:55.58		372	81:43.05		476	99:24.75		562	118:31.56		634	126:59.65
124	60:56.82		383	81:46.89		474	99:29.50		552	118:37.09		646	127:06.12
268	60:59.50		389	81:50.79		467	99:34.18		573	118:42.83		646	127:12.59
235	61:01.85		378	81:54.58		477	99:38.96		546	118:48.30		638	127:18.98
263	61:04.48		381	81:58.40		472	99:43.69		564	118:53.95		649	127:25.48
283	61:07.31		387	82:02.30		472	99:48.42		554	118:59.50		652	127:32.01
286	61:10.17		381	82:06.12		470	99:53.13		568	119:05.19		634	127:38.36
292	61:13.09		385	82:09.98		469	99:57.83		572	119:10.92		643	127:44.80
284	61:15.93		387	82:13.86		471	100:02.55		566	119:16.59		631	127:51.12
288	61:18.81		380	82:17.67		477	100:07.32		561	119:22.21		626	127:57.39
290	61:21.71		384	82:21.52		469	100:12.02		554	119:27.76		625	128:03.65
286	61:24.58		382	82:25.35		463	100:16.66		563	119:33.40		641	128:10.07
289	61:27.47		382	82:29.18		468	100:21.35		559	119:39.00		650	128:16.58
289	61:30.36		377	82:32.96		470	100:26.06		553	119:44.54		656	128:23.15
289	61:33.25		378	82:36.75		469	100:30.76		558	119:50.13		637	128:29.53
285	61:36.10		380	82:40.56		466	100:35.43		567	119:55.81		634	128:35.88
289	61:38.99		380	82:44.37		470	100:40.14		567	120:01.49		632	128:42.21
293	61:41.92		378	82:48.15		468	100:44.83		573	120:07.23		631	128:48.53
294	61:44.86		382	82:51.98		454	100:49.38		547	120:12.71		635	128:54.89
293	61:47.79		388	82:55.87		466	100:54.05		573	120:18.45		642	129:01.32
292	61:50.71		376	82:59.64		469	100:58.75		565	120:24.11		649	129:07.82
292	61:53.64		383	83:03.48		463	101:03.39		567	120:29.79		633	129:14.16
292	61:56.56		377	83:07.25		471	101:08.11		563	120:35.43		611	129:20.28
292	61:59.48		379	83:11.05		464	101:12.76		565	120:41.09		643	129:26.72
292	62:02.40		383	83:14.89		464	101:17.41		561	120:46.71		629	129:33.02
293	62:05.33		377	83:18.67		470	101:22.12		574	120:52.46		636	129:39.39
292	62:08.25		383	83:22.51		470	101:26.83		571	120:58.18		617	129:45.57
293	62:11.19		381	83:26.32		472	101:31.56		558	121:03.77		610	129:51.68
291	62:14.11		379	83:30.12		462	101:36.19		566	121:09.44		646	129:58.15
292	62:17.03		370	83:33.83		471	101:40.91		571	121:15.16		649	130:04.65
292	62:19.95		380	83:37.64		459	101:45.51		569	121:20.86		641	130:11.07
290	62:22.85		373	83:41.38		463	101:50.15		570	121:26.57		642	130:17.50
293	62:25.78		381	83:45.19		459	101:54.75		564	121:32.22		645	130:23.96
290	62:28.68		386	83:49.06		462	101:59.38		569	121:37.92		641	130:30.38
293	62:31.62		383	83:52.90		469	102:04.08		571	121:43.64		623	130:36.62
290	62:34.52		378	83:56.69		471	102:08.80		566	121:49.31		635	130:42.98
295	62:37.48		383	84:00.53		455	102:13.36		558	121:54.90		641	130:49.40
294	62:40.42		383	84:04.37		457	102:17.94		564	122:00.55		627	130:55.68
292	62:43.34		382	84:08.20		460	102:22.55		566	122:06.22		644	131:02.13
295	62:46.29		382	84:12.03		464	102:27.20		562	122:11.85		635	131:08.49
295	62:49.24		378	84:15.82		473	102:31.94		566	122:17.52		638	131:14.88
294	62:52.18		376	84:19.59		464	102:36.59		568	122:23.21		641	131:21.30
293	62:55.12		374	84:23.34		459	102:41.19		556	122:28.78		655	131:27.86
291	62:58.03		381	84:27.16		477	102:45.97		568	122:34.47		642	131:34.29
296	63:00.99		383	84:31.00		464	102:50.62		568	122:40.16		618	131:40.48
293	63:03.92		385	84:34.86		476	102:55.39		568	122:45.85		653	131:47.02
295	63:06.87		376	84:38.63		474	103:00.14		562	122:51.48		636	131:53.39
293	63:09.81		374	84:42.38		476	103:04.91		566	122:57.15		641	131:59.81
293	63:12.74		383	84:46.22		460	103:09.52		565	123:02.81		642	132:06.24
290	63:15.64		384	84:50.07		475	103:14.28		552	123:08.34		635	132:12.60
294	63:18.59		386	84:53.94		474	103:19.03		568	123:14.03		648	132:19.09
291	63:21.50		373	84:57.68		471	103:23.75		560	123:19.64		645	132:25.55
294	63:24.44		381	85:01.50		480	103:28.56		565	123:25.30		654	132:32.10
293	63:27.37		384	85:05.35		477	103:33.34		563	123:30.94		640	132:38.51
295	63:30.33		386	85:09.22		471	103:38.06		560	123:36.55		650	132:45.02
292	63:33.25		383	85:13.06		473	103:42.80		566	123:42.22		637	132:51.40
297	63:36.22		382	85:16.89		463	103:47.44		557	123:47.80		640	132:57.81
291	63:39.14		374	85:20.64		470	103:52.15		565	123:53.46		645	133:04.27
296	63:42.10		380	85:24.45		469	103:56.85		553	123:59.00		642	133:10.70
294	63:45.04		378	85:28.24		471	104:01.57		568	124:04.69		639	133:17.10
294	63:47.98		378	85:32.03		475	104:06.33		558	124:10.28		643	133:23.54
295	63:50.94		384	85:35.88		472	104:11.06		565	124:15.94		630	133:29.85
295	63:53.90		381	85:39.70		470	104:15.77		559	124:21.54		638	133:36.24
295	63:56.85		382	85:43.53		468	104:20.46		556	124:27.11		634	133:42.59
295	63:59.80		378	85:47.32		476	104:25.23		563	124:32.75		609	133:48.69
293	64:02.73		383	85:51.16		474	104:29.98		564	124:38.40		634	133:55.04
294	64:05.67		378	85:54.94		475	104:34.74		567	124:44.08		638	134:01.43
294	64:08.61		378	85:58.73		468	104:39.43		554	124:49.63		636	134:07.80
294	64:11.55		377	86:02.51		477	104:44.21		567	124:55.31		645	134:14.26
292	64:14.47		382	86:06.34		479	104:49.01		565	125:00.97		651	134:20.78
294	64:17.41		379	86:10.14		464	104:53.66		572	125:06.70		640	134:27.19
296	64:20.37		387	86:14.02		461	104:58.28		569	125:12.40		635	134:33.55
293	64:23.30		375	86:17.78		476	105:03.05		566	125:18.07		635	134:39.91
293	64:26.24		378	86:21.57		478	105:07.84		559	125:23.67		647	134:46.39
295	64:29.19		381	86:25.39		473	105:12.58		562	125:29.30		629	134:52.69
297	64:32.16		381	86:29.21		477	105:17.36		560	125:34.91		631	134:59.01
292	64:35.08		377	86:32.99		468	105:22.05		566	125:40.58		639	135:05.41
293	64:38.01		385	86:36.85		467	105:26.73		560	125:46.19		629	135:11.71
293	64:40.94		385	86:40.71		475	105:31.49		562	125:51.82		623	135:17.95
294	64:43.88		378	86:44.50		464	105:36.14		569	125:57.52		652	135:24.48
291	64:46.80		381	86:48.32		478	105:40.93		562	126:03.15		636	135:30.85
293	64:49.74		380	86:52.13		464	105:45.58		568	126:08.84		628	135:37.14
294	64:52.68		373	86:55.87		465	105:50.24		575	126:14.60		638	135:43.53
288	64:55.56		380	86:59.68		466	105:54.91		557	126:20.18		625	135:49.79
292	64:58.48		367	87:03.36		471	105:59.63		567	126:25.86		619	135:55.99
291	65:01.39		375	87:07.12		459	106:04.23		564	126:31.51		647	136:02.47
293	65:04.33		372	87:10.85		477	106:09.01		564	126:37.16		627	136:08.75
294	65:07.27		380	87:14.66		474	106:13.76		570	126:42.87		641	136:15.17
290	65:10.18		376	87:18.43		469	106:18.46		567	126:48.55		639	136:21.57
294	65:13.12		376	87:22.20		479	106:23.26		572	126:54.28		640	136:27.98
295	65:16.07		378	87:25.99		472	106:27.99		566	126:59.95		631	136:34.30
295	65:19.02		384	87:29.84		474	106:32.74		570	127:05.66		632	136:40.63
293	65:21.96		376	87:33.61		464	106:37.39		567	127:11.34		642	136:47.06
294	65:24.90		381	87:37.43		467	106:42.07		567	127:17.02		622	136:53.29
292	65:27.82		382	87:41.26		463	106:46.71		566	127:22.69		631	136:59.61
295	65:30.77		382	87:45.09		467	106:51.39		561	127:28.31		627	137:05.89
292	65:33.69		376	87:48.86		478	106:56.18		567	127:33.99		622	137:12.12
294	65:36.63		385	87:52.72		471	107:00.90		569	127:39.69		642	137:18.55
295	65:39.58		374	87:56.47		474	107:05.65		565	127:45.35		639	137:24.95
291	65:42.49		376	88:00.24		477	107:10.43		560	127:50.96		631	137:31.27
293	65:45.42		373	88:03.98		477	107:15.21		558	127:56.55		636	137:37.64
289	65:48.31		373	88:07.72		464	107:19.86		557	128:02.13		638	137:44.03
296	65:51.27		388	88:11.61		469	107:24.56		569	128:07.83		621	137:50.25
293	65:54.21		380	88:15.42		468	107:29.25		575	128:13.59		632	137:56.58
293	65:57.14		385	88:19.28		473	107:33.99		568	128:19.28		630	138:02.89
293	66:00.07		386	88:23.15		473	107:38.73		572	128:25.01		654	138:09.44
297	66:03.04		369	88:26.85		474	107:43.48		555	128:30.57		639	138:15.84
290	66:05.94		380	88:30.66		474	107:48.23		564	128:36.22		630	138:22.15
292	66:08.86		380	88:34.47		479	107:53.03		565	128:41.88		635	138:28.51
291	66:11.77		386	88:38.34		476	107:57.80		556	128:47.45		632	138:34.84
290	66:14.67		382	88:42.17		474	108:02.55		573	128:53.19		639	138:41.24
294	66:17.61		380	88:45.98		476	108:07.32		575	128:58.95		638	138:47.63
294	66:20.55		383	88:49.82		471	108:12.04		561	129:04.57		639	138:54.03
294	66:23.49		385	88:53.68		470	108:16.75		564	129:10.22		643	139:00.47
294	66:26.43		384	88:57.52		468	108:21.44		566	129:15.89		615	139:06.63
291	66:29.34		374	89:01.27		474	108:26.19		567	129:21.57		619	139:12.83
293	66:32.27		377	89:05.05		478	108:30.98		558	129:27.16		651	139:19.35
295	66:35.22		375	89:08.81		472	108:35.71		573	129:32.90		636	139:25.72
291	66:38.14		377	89:12.59		473	108:40.45		567	129:38.58		640	139:32.13
293	66:41.07		383	89:16.43		480	108:45.26		562	129:44.21		624	139:38.38
295	66:44.02		385	89:20.29		476	108:50.03		574	129:49.96		626	139:44.65
290	66:46.92		382	89:24.12		469	108:54.73		569	129:55.66		645	139:51.11
293	66:49.85		383	89:27.96		472	108:59.46		568	130:01.35		648	139:57.60
293	66:52.78		380	89:31.77		471	109:04.18		560	130:06.96		640	140:04.01
291	66:55.69		385	89:35.63		458	109:08.77		567	130:12.64		642	140:10.44
292	66:58.61		375	89:39.39		465	109:13.43		569	130:18.34		634	140:16.79
293	67:01.55		381	89:43.21		474	109:18.18		568	130:24.03		643	140:23.23
294	67:04.49		386	89:47.08		463	109:22.82		567	130:29.71		639	140:29.63
292	67:07.41		381	89:50.90		471	109:27.54		572	130:35.44		640	140:36.04
289	67:10.30		379	89:54.70		471	109:32.26		558	130:41.03		647	140:42.52
293	67:13.24		389	89:58.60		461	109:36.88		560	130:46.64		653	140:49.06
292	67:16.16		380	90:02.41		480	109:41.69		571	130:52.36		645	140:55.52
293	67:19.10		387	90:06.29		473	109:46.43		569	130:58.06		649	141:02.02
293	67:22.03		368	90:09.98		471	109:51.15		570	131:03.77		644	141:08.47
289	67:24.93		384	90:13.83		460	109:55.76		572	131:09.50		632	141:14.80
289	67:27.82		380	90:17.63		471	110:00.48		572	131:15.23		656	141:21.37
293	67:30.75		383	90:21.47		473	110:05.22		568	131:20.92		653	141:27.91
290	67:33.65		381	90:25.29		476	110:09.99		570	131:26.63		642	141:34.34
289	67:36.54		376	90:29.06		478	110:14.78		567	131:32.31		635	141:40.70
293	67:39.47		379	90:32.86		473	110:19.52		559	131:37.91		636	141:47.07
293	67:42.40		388	90:36.75		475	110:24.28		568	131:43.60		619	141:53.27
290	67:45.30		377	90:40.53		468	110:28.97		566	131:49.27		640	141:59.68
292	67:48.22		386	90:44.39		474	110:33.72		558	131:54.86		638	142:06.07
293	67:51.15		381	90:48.21		479	110:38.52		569	132:00.56		627	142:12.35
291	67:54.07		380	90:52.02		451	110:43.04		568	132:06.25		631	142:18.67
289	67:56.96		373	90:55.76		473	110:47.78		561	132:11.87		637	142:25.05
294	67:59.90		376	90:59.53		468	110:52.47		564	132:17.52		636	142:31.42
292	68:02.83		383	91:03.37		475	110:57.23		570	132:23.23		646	142:37.89
294	68:05.77		378	91:07.16		472	111:01.96		572	132:28.96		642	142:44.32
294	68:08.72		376	91:10.93		476	111:06.73		562	132:34.59		637	142:50.70
291	68:11.63		382	91:14.76		473	111:11.47		566	132:40.26		633	142:57.04
295	68:14.59		380	91:18.57		471	111:16.19		566	132:45.93		652	143:03.57
293	68:17.52		377	91:22.35		472	111:20.92		571	132:51.65		641	143:09.99
292	68:20.44		380	91:26.16		477	111:25.70		564	132:57.30		650	143:16.50
295	68:23.39		378	91:29.95		468	111:30.39		574	133:03.05		636	143:22.87
291	68:26.30		378	91:33.74		473	111:35.13		572	133:08.78		625	143:29.13
295	68:29.25		382	91:37.56		464	111:39.78		574	133:14.53		646	143:35.60
288	68:32.13		386	91:41.43		465	111:44.44		566	133:20.20		624	143:41.85
294	68:35.07		382	91:45.26		473	111:49.18		562	133:25.83		647	143:48.33
290	68:37.97		384	91:49.11		477	111:53.96		571	133:31.55		633	143:54.67
293	68:40.90		386	91:52.98		474	111:58.71		565	133:37.21		646	144:01.14
294	68:43.84		376	91:56.74		476	112:03.47		575	133:42.97		623	144:07.38
293	68:46.77		377	92:00.52		474	112:08.22		571	133:48.69		649	144:13.88
297	68:49.74		378	92:04.31		465	112:12.88		568	133:54.38		638	144:20.27
292	68:52.66		384	92:08.16		470	112:17.59		570	134:00.09		632	144:26.60
292	68:55.58		377	92:11.94		473	112:22.33		560	134:05.70		642	144:33.03
294	68:58.52		384	92:15.79		475	112:27.09		578	134:11.49		652	144:39.56
295	69:01.47		373	92:19.53		470	112:31.80		577	134:17.27		622	144:45.79
295	69:04.43		378	92:23.31		446	112:36.27		568	134:22.96		640	144:52.20
294	69:07.38		382	92:27.14		472	112:41.00		569	134:28.66		642	144:58.63
291	69:10.29		377	92:30.92		464	112:45.65		570	134:34.37		651	145:05.15
295	69:13.24		375	92:34.68		463	112:50.29		567	134:40.05		645	145:11.61
291	69:16.15		386	92:38.55		475	112:55.05		564	134:45.70		649	145:18.11
292	69:19.07		373	92:42.29		473	112:59.79		573	134:51.44		655	145:24.67
292	69:21.99		380	92:46.10		476	113:04.56		579	134:57.24		638	145:31.06
290	69:24.89		376	92:49.87		454	113:09.11		570	135:02.95		649	145:37.56
292	69:27.81		383	92:53.71		468	113:13.80		568	135:08.64		640	145:43.97
291	69:30.72		384	92:57.56		474	113:18.55		570	135:14.35		642	145:50.40
296	69:33.68		374	93:01.31		470	113:23.26		571	135:20.07		657	145:56.98
288	69:36.56		377	93:05.09		476	113:28.03		575	135:25.83		627	146:03.26
295	69:39.51		385	93:08.95		468	113:32.72		566	135:31.50		652	146:09.79
291	69:42.42		385	93:12.81		471	113:37.44		570	135:37.21		646	146:16.26
293	69:45.35		387	93:16.68		474	113:42.19		569	135:42.91		621	146:22.48
293	69:48.28		369	93:20.38		464	113:46.84		577	135:48.69		633	146:28.82
292	69:51.20		382	93:24.21		475	113:51.60		569	135:54.39		641	146:35.24
291	69:54.11		383	93:28.05		463	113:56.24		566	136:00.06		644	146:41.69
293	69:57.04		373	93:31.79		471	114:00.96		575	136:05.82		635	146:48.05
290	69:59.94		383	93:35.63		473	114:05.70		560	136:11.43		645	146:54.51
291	70:02.85		374	93:39.38		476	114:10.47		576	136:17.20		645	147:00.97
289	70:05.74		384	93:43.23		468	114:15.16		572	136:22.93		647	147:07.45
290	70:08.64		379	93:47.03		475	114:19.92		562	136:28.56		645	147:13.91
293	70:11.57		385	93:50.89		472	114:24.65		572	136:34.29		637	147:20.29
289	70:14.46		380	93:54.70		471	114:29.37		567	136:39.97		639	147:26.69
293	70:17.39		386	93:58.57		469	114:34.07		569	136:45.67		649	147:33.19
293	70:20.32		381	94:02.39		476	114:38.84		574	136:51.42		640	147:39.60
293	70:23.25		383	94:06.23		481	114:43.66		579	136:57.22		639	147:46.00
293	70:26.18		385	94:10.09		472	114:48.39		572	137:02.95		647	147:52.48
295	70:29.13		382	94:13.92		472	114:53.12		572	137:08.68		645	147:58.94
291	70:32.04		381	94:17.74		479	114:57.92		565	137:14.34		644	148:05.39
289	70:34.93		380	94:21.55		473	115:02.66		563	137:19.98		641	148:11.81
293	70:37.86		380	94:25.36		472	115:07.39		561	137:25.60		646	148:18.28
291	70:40.77		379	94:29.16		465	115:12.05		570	137:31.31		635	148:24.64
292	70:43.69		381	94:32.98		470	115:16.76		568	137:37.00		651	148:31.16
292	70:46.62		380	94:36.79		479	115:21.56		574	137:42.75		656	148:37.73
297	70:49.59		378	94:40.58		464	115:26.21		566	137:48.42		661	148:44.35
294	70:52.53		378	94:44.37		474	115:30.96		567	137:54.10		641	148:50.77
291	70:55.44		378	94:48.16		476	115:35.73		570	137:59.81		644	148:57.22
294	70:58.38		382	94:51.99		475	115:40.49		570	138:05.52		634	149:03.57
295	71:01.33		384	94:55.84		475	115:45.25		569	138:11.22		641	149:09.99
293	71:04.27		375	94:59.60		475	115:50.01		566	138:16.89		639	149:16.39
288	71:07.15		392	95:03.53		475	115:54.77		575	138:22.65		643	149:22.83
292	71:10.07		383	95:07.37		470	115:59.48		572	138:28.38		652	149:29.36
292	71:12.99		385	95:11.23		470	116:04.19		575	138:34.14		646	149:35.83
294	71:15.93		386	95:15.10		474	116:08.94		567	138:39.82		636	149:42.20
294	71:18.87		378	95:18.89		468	116:13.63		565	138:45.48		642	149:48.63
292	71:21.79		381	95:22.71		480	116:18.44		568	138:51.17		631	149:54.95
293	71:24.72		384	95:26.56		471	116:23.16		567	138:56.85		633	150:01.29
291	71:27.63		382	95:30.39		461	116:27.78		565	139:02.51		624	150:07.54
290	71:30.53		379	95:34.19		469	116:32.48		565	139:08.17		634	150:13.89
292	71:33.45		382	95:38.02		471	116:37.20		573	139:13.91		642	150:20.32
293	71:36.38		386	95:41.89		471	116:41.92		564	139:19.56		640	150:26.73
291	71:39.29		386	95:45.76		466	116:46.59		559	139:25.16		649	150:33.23
294	71:42.23		373	95:49.50		471	116:51.31		564	139:30.81		646	150:39.70
291	71:45.14		382	95:53.33		476	116:56.08		565	139:36.47		626	150:45.97
293	71:48.07		379	95:57.13		479	117:00.88		560	139:42.08		634	150:52.32
292	71:51.00		383	96:00.97		467	117:05.56		569	139:47.78		643	150:58.76
294	71:53.94		378	96:04.76		466	117:10.23		564	139:53.43		639	151:05.16
290	71:56.84		380	96:08.57		468	117:14.92		563	139:59.07		655	151:11.72
293	71:59.77		381	96:12.39		470	117:19.63		564	140:04.72		627	151:18.00
289	72:02.66		380	96:16.20		479	117:24.43		568	140:10.41		647	151:24.48
293	72:05.59		384	96:20.05		468	117:29.12		569	140:16.11		635	151:30.84
292	72:08.51		377	96:23.83		475	117:33.88		568	140:21.80		642	151:37.27
291	72:11.42		385	96:27.69		460	117:38.49		570	140:27.51		637	151:43.65
289	72:14.31		378	96:31.48		470	117:43.20		558	140:33.10		643	151:50.09
290	72:17.21		383	96:35.32		481	117:48.02		555	140:38.66		635	151:56.45
290	72:20.11		376	96:39.09		469	117:52.72		562	140:44.29		650	152:02.96
291	72:23.02		387	96:42.97		470	117:57.43		564	140:49.94		648	152:09.45
291	72:25.93		384	96:46.82		467	118:02.11		559	140:55.54		651	152:15.97
288	72:28.81		379	96:50.62		471	118:06.83		553	141:01.08		646	152:22.44
293	72:31.74		379	96:54.42		474	118:11.58		557	141:06.66		649	152:28.94
290	72:34.64		384	96:58.27		471	118:16.30		558	141:12.25		643	152:35.38
290	72:37.54		380	97:02.08		475	118:21.06		558	141:17.84		647	152:41.86
292	72:40.46		386	97:05.95		472	118:25.79		566	141:23.51		639	152:48.26
292	72:43.38		387	97:09.83		476	118:30.56		569	141:29.21		634	152:54.61
293	72:46.31		383	97:13.67		471	118:35.28		574	141:34.96		646	153:01.08
293	72:49.24		378	97:17.46		451	118:39.80		559	141:40.56		649	153:07.58
291	72:52.15		379	97:21.26		475	118:44.56		566	141:46.23		641	153:14.00
293	72:55.08		375	97:25.02		471	118:49.28		556	141:51.80		653	153:20.54
293	72:58.01		380	97:28.83		469	118:53.98		558	141:57.39		656	153:27.11
293	73:00.94		380	97:32.64		474	118:58.73		555	142:02.95		641	153:33.53
291	73:03.85		379	97:36.44		473	119:03.47		568	142:08.64		633	153:39.87
289	73:06.74		379	97:40.24		470	119:08.18		568	142:14.33		631	153:46.19
291	73:09.65		383	97:44.08		474	119:12.93		570	142:20.04		646	153:52.66
289	73:12.54		386	97:47.95		458	119:17.52		562	142:25.67		645	153:59.12
287	73:15.41		382	97:51.78		476	119:22.29		570	142:31.38		646	154:05.59
289	73:18.30		382	97:55.61		473	119:27.03		562	142:37.01		636	154:11.96
292	73:21.23		385	97:59.47		475	119:31.79		573	142:42.75		650	154:18.47
288	73:24.11		376	98:03.24		467	119:36.47		563	142:48.39		611	154:24.59
292	73:27.03		377	98:07.02		473	119:41.21		564	142:54.04		626	154:30.86
293	73:29.96		381	98:10.84		463	119:45.85		569	142:59.74		655	154:37.42
291	73:32.87		383	98:14.68		476	119:50.62		560	143:05.35		630	154:43.73
292	73:35.79		374	98:18.43		464	119:55.27		565	143:11.01		647	154:50.21
293	73:38.72		376	98:22.20		472	120:00.00		570	143:16.72		653	154:56.75
291	73:41.63		374	98:25.95		468	120:04.69		567	143:22.40		633	155:03.09
293	73:44.56		384	98:29.80		469	120:09.39		576	143:28.17		641	155:09.51
292	73:47.48		385	98:33.66		457	120:13.97		551	143:33.69		636	155:15.88
289	73:50.37		384	98:37.51		478	120:18.76		570	143:39.40		645	155:22.34
294	73:53.31		384	98:41.36		468	120:23.45		559	143:45.00		631	155:28.66
291	73:56.22		369	98:45.06		477	120:28.23		550	143:50.51		644	155:35.11
290	73:59.12		385	98:48.92		474	120:32.98		564	143:56.16		656	155:41.68
290	74:02.02		376	98:52.69		477	120:37.76		572	144:01.89		634	155:48.03
291	74:04.93		381	98:56.51		471	120:42.48		556	144:07.46		643	155:54.47
290	74:07.83		388	99:00.40		479	120:47.28		560	144:13.07		638	156:00.86
294	74:10.77		384	99:04.25		466	120:51.95		566	144:18.74		638	156:07.25
293	74:13.70		388	99:08.14		469	120:56.65		566	144:24.41		645	156:13.71
290	74:16.60		379	99:11.94		478	121:01.44		561	144:30.03		629	156:20.01
295	74:19.55		386	99:15.81		473	121:06.18		565	144:35.69		651	156:26.53
291	74:22.46		375	99:19.57		475	121:10.94		570	144:41.40		625	156:32.79
287	74:25.33		386	99:23.44		458	121:15.53		567	144:47.08		654	156:39.34
291	74:28.25		379	99:27.24		477	121:20.31		565	144:52.74		653	156:45.88
293	74:31.19		380	99:31.05		472	121:25.04		563	144:58.38		654	156:52.43
295	74:34.14		381	99:34.87		476	121:29.81		565	145:04.04		659	156:59.03
292	74:37.06		383	99:38.71		473	121:34.55		558	145:09.63		643	157:05.47
293	74:39.99		382	99:42.54		476	121:39.32		566	145:15.30		646	157:11.94
290	74:42.89		375	99:46.30		460	121:43.93		576	145:21.07		640	157:18.35
293	74:45.82		377	99:50.08		466	121:48.60		565	145:26.73		638	157:24.74
292	74:48.74		379	99:53.88		467	121:53.28		555	145:32.29		660	157:31.35
293	74:51.68		384	99:57.73		473	121:58.02		565	145:37.95		639	157:37.75
289	74:54.57		386	100:01.60		470	122:02.73		569	145:43.65		651	157:44.27
291	74:57.48		383	100:05.44		468	122:07.42		560	145:49.26		619	157:50.47
296	75:00.44		383	100:09.28		473	122:12.16		567	145:54.94		654	157:57.02
292	75:03.36		382	100:13.11		475	122:16.92		566	146:00.61		625	158:03.28
291	75:06.27		379	100:16.91		476	122:21.69		568	146:06.30		653	158:09.82
294	75:09.21		379	100:20.71		478	122:26.48		562	146:11.93		634	158:16.17
292	75:12.14		381	100:24.53		467	122:31.16		567	146:17.61		646	158:22.64
292	75:15.06		383	100:28.37		476	122:35.93		557	146:23.19		659	158:29.24
290	75:17.97		382	100:32.20		478	122:40.72		563	146:28.83		626	158:35.51
293	75:20.90		388	100:36.09		467	122:45.40		553	146:34.37		653	158:42.05
294	75:23.84		378	100:39.88		469	122:50.10		559	146:39.97		640	158:48.46
291	75:26.75		381	100:43.70		479	122:54.90		564	146:45.62		641	158:54.88
290	75:29.65		379	100:47.50		452	122:59.43		569	146:51.32		649	159:01.38
290	75:32.55		389	100:51.40		468	123:04.12		563	146:56.96		633	159:07.72
290	75:35.45		382	100:55.23		462	123:08.75		563	147:02.60		636	159:14.09
291	75:38.36		383	100:59.07		460	123:13.36		553	147:08.14		647	159:20.57
289	75:41.25		380	101:02.88		474	123:18.11		562	147:13.77		637	159:26.95
293	75:44.18		383	101:06.72		477	123:22.89		559	147:19.37		635	159:33.31
290	75:47.08		383	101:10.56		472	123:27.62		567	147:25.05		645	159:39.77
293	75:50.01		380	101:14.37		468	123:32.31		565	147:30.71		658	159:46.36
291	75:52.92		379	101:18.17		476	123:37.08		546	147:36.18		645	159:52.82
291	75:55.83		378	101:21.96		458	123:41.67		564	147:41.83		655	159:59.38
291	75:58.74		383	101:25.80		465	123:46.33		559	147:47.43		654	160:05.93
292	76:01.66		381	101:29.62		475	123:51.09		560	147:53.04		647	160:12.41
289	76:04.55		381	101:33.44		467	123:55.77		563	147:58.68		656	160:18.98
293	76:07.48		378	101:37.23		475	124:00.53		565	148:04.34		630	160:25.29
293	76:10.41		375	101:40.99		476	124:05.30		564	148:09.99		645	160:31.75
292	76:13.33		380	101:44.80		465	124:09.96		570	148:15.70		637	160:38.13
291	76:16.24		375	101:48.56		472	124:14.69		567	148:21.38		638	160:44.52
291	76:19.16		382	101:52.39		473	124:19.43		559	148:26.98		652	160:51.05
293	76:22.09		379	101:56.19		474	124:24.18		566	148:32.65		642	160:57.48
287	76:24.96		373	101:59.93		468	124:28.87		560	148:38.26		631	161:03.80
292	76:27.88		377	102:03.71		473	124:33.61		567	148:43.94		655	161:10.36
290	76:30.78		388	102:07.60		469	124:38.31		554	148:49.49		647	161:16.84
290	76:33.68		374	102:11.35		479	124:43.11		563	148:55.13		649	161:23.34
293	76:36.61		381	102:15.17		473	124:47.85		575	149:00.89		635	161:29.70
291	76:39.52		370	102:18.88		476	124:52.62		576	149:06.66		639	161:36.10
292	76:42.45		382	102:22.71		478	124:57.41		573	149:12.40		647	161:42.58
293	76:45.38		380	102:26.52		476	125:02.18		570	149:18.11		642	161:49.01
293	76:48.32		385	102:30.38		470	125:06.89		574	149:23.86		648	161:55.50
292	76:51.24		384	102:34.23		444	125:11.34		576	149:29.63		638	162:01.89
289	76:54.13		381	102:38.05		461	125:15.96		575	149:35.39		640	162:08.30
291	76:57.04		375	102:41.81		476	125:20.73		575	149:41.15		635	162:14.66
292	76:59.96		383	102:45.65		464	125:25.38		574	149:46.90		655	162:21.22
293	77:02.89		387	102:49.53		471	125:30.10		570	149:52.61		649	162:27.72
289	77:05.78		371	102:53.25		469	125:34.80		570	149:58.32		643	162:34.16
292	77:08.70		383	102:57.09		468	125:39.49		562	150:03.95		639	162:40.56
292	77:11.62		384	103:00.94		466	125:44.16		570	150:09.66		649	162:47.06
290	77:14.52		381	103:04.76		473	125:48.90		548	150:15.15		650	162:53.57
292	77:17.44		383	103:08.60		472	125:53.63		552	150:20.68		652	163:00.10
292	77:20.36		383	103:12.44		474	125:58.38		564	150:26.33		642	163:06.53
290	77:23.26		383	103:16.28		472	126:03.11		559	150:31.93		636	163:12.90
293	77:26.19		382	103:20.11		483	126:07.95		577	150:37.71		632	163:19.23
289	77:29.08		373	103:23.85		477	126:12.73		557	150:43.29		643	163:25.67
293	77:32.01		375	103:27.61		473	126:17.47		574	150:49.04		647	163:32.15
292	77:34.93		380	103:31.42		479	126:22.27		561	150:54.66		644	163:38.60
289	77:37.82		390	103:35.33		467	126:26.95		571	151:00.38		623	163:44.84
290	77:40.72		381	103:39.15		478	126:31.74		564	151:06.03		648	163:51.33
289	77:43.61		381	103:42.97		466	126:36.41		571	151:11.75		641	163:57.75
293	77:46.54		375	103:46.72		472	126:41.14		554	151:17.30		639	164:04.15
293	77:49.47		385	103:50.58		468	126:45.83		563	151:22.94		654	164:10.70
291	77:52.38		380	103:54.39		469	126:50.53		556	151:28.51		649	164:17.20
291	77:55.29		377	103:58.17		472	126:55.26		559	151:34.11		661	164:23.82
291	77:58.20		376	104:01.94		478	127:00.05		567	151:39.79		630	164:30.13
291	78:01.11		384	104:05.79		473	127:04.79		572	151:45.52		650	164:36.64
289	78:04.00		384	104:09.64		474	127:09.54		568	151:51.21		652	164:43.17
294	78:06.94		377	104:13.42		460	127:14.15		559	151:56.81		644	164:49.62
290	78:09.84		379	104:17.22		469	127:18.85		560	152:02.42		633	164:55.96
292	78:12.76		373	104:20.96		468	127:23.54		569	152:08.12		636	165:02.33
293	78:15.69		384	104:24.81		471	127:28.26		569	152:13.82		640	165:08.74
291	78:18.60		383	104:28.65		472	127:32.99		571	152:19.54		651	165:15.26
291	78:21.51		382	104:32.48		475	127:37.75		572	152:25.27		634	165:21.61
291	78:24.42		380	104:36.29		474	127:42.50		555	152:30.83		651	165:28.13
290	78:27.32		383	104:40.13		468	127:47.19		568	152:36.52		631	165:34.45
290	78:30.22		385	104:43.99		462	127:51.82		569	152:42.22		625	165:40.71
294	78:33.16		377	104:47.77		473	127:56.56		559	152:47.82		637	165:47.09
291	78:36.07		377	104:51.55		467	128:01.24		568	152:53.51		656	165:53.66
288	78:38.95		383	104:55.39		467	128:05.92		562	152:59.14		636	166:00.03
291	78:41.86		380	104:59.20		471	128:10.64		574	153:04.89		650	166:06.54
292	78:44.78		378	105:02.99		475	128:15.40		573	153:10.63		653	166:13.08
287	78:47.65		386	105:06.86		474	128:20.15		572	153:16.36		654	166:19.63
290	78:50.55		377	105:10.64		471	128:24.87		568	153:22.04		651	166:26.15
293	78:53.48		383	105:14.48		473	128:29.61		573	153:27.78		632	166:32.48
290	78:56.38		381	105:18.30		468	128:34.30		567	153:33.46		647	166:38.96
294	78:59.32		380	105:22.11		480	128:39.11		571	153:39.18		646	166:45.43
291	79:02.23		374	105:25.86		471	128:43.83		566	153:44.85		649	166:51.93
288	79:05.11		380	105:29.67		471	128:48.55		569	153:50.55		637	166:58.31
289	79:08.00		387	105:33.55		475	128:53.31		573	153:56.29		645	167:04.77
290	79:10.90		382	105:37.38		471	128:58.03		572	154:02.02		657	167:11.35
290	79:13.80		370	105:41.09		479	129:02.83		555	154:07.58		641	167:17.77
292	79:16.72		383	105:44.93		466	129:07.50		569	154:13.28		638	167:24.16
290	79:19.62		373	105:48.67		475	129:12.26		570	154:18.99		645	167:30.62
291	79:22.53		375	105:52.43		477	129:17.04		569	154:24.69		646	167:37.09
293	79:25.46		383	105:56.27		472	129:21.77		568	154:30.38		633	167:43.43
294	79:28.40		381	106:00.09		466	129:26.44		575	154:36.14		628	167:49.72
293	79:31.33		374	106:03.84		470	129:31.15		562	154:41.77		626	167:55.99
292	79:34.25		377	106:07.62		467	129:35.83		567	154:47.45		634	168:02.34
292	79:37.17		380	106:11.43		474	129:40.58		566	154:53.12		646	168:08.81
291	79:40.08		373	106:15.17		483	129:45.42		575	154:58.88		628	168:15.10
290	79:42.98		379	106:18.97		469	129:50.12		571	155:04.60		648	168:21.59
292	79:45.90		375	106:22.73		472	129:54.85		569	155:10.30		646	168:28.06
290	79:48.80		384	106:26.58		469	129:59.55		571	155:16.02		636	168:34.43
294	79:51.74		379	106:30.38		468	130:04.24		576	155:21.79		648	168:40.92
291	79:54.65		379	106:34.18		469	130:08.94		563	155:27.43		638	168:47.31
295	79:57.60		381	106:38.00		468	130:13.63		570	155:33.14		651	168:53.83
291	80:00.51		378	106:41.79		469	130:18.33		563	155:38.78		649	169:00.33
291	80:03.42		387	106:45.67		466	130:23.00		566	155:44.45		632	169:06.66
293	80:06.35		382	106:49.50		474	130:27.75		570	155:50.16		650	169:13.17
293	80:09.28		387	106:53.38		466	130:32.42		561	155:55.78		651	169:19.69
288	80:12.16		376	106:57.15		475	130:37.18		560	156:01.39		646	169:26.16
291	80:15.07		380	107:00.96		464	130:41.83		571	156:07.11		649	169:32.66
293	80:18.00		381	107:04.78		481	130:46.65		574	156:12.86		644	169:39.11
290	80:20.90		374	107:08.53		479	130:51.45		556	156:18.43		629	169:45.41
293	80:23.83		380	107:12.34		457	130:56.03		574	156:24.18		641	169:51.83
292	80:26.75		379	107:16.14		476	131:00.80		562	156:29.81		650	169:58.34
291	80:29.66		382	107:19.97		476	131:05.57		571	156:35.53		633	170:04.68
293	80:32.59		386	107:23.84		472	131:10.30		556	156:41.10		637	170:11.06
293	80:35.52		383	107:27.68		468	131:14.99		564	156:46.75		634	170:17.41
293	80:38.45		379	107:31.48		472	131:19.72		573	156:52.49		644	170:23.86
290	80:41.35		377	107:35.26		469	131:24.42		567	156:58.17		644	170:30.31
290	80:44.25		384	107:39.11		464	131:29.07		566	157:03.84		647	170:36.79
290	80:47.15		386	107:42.98		469	131:33.77		571	157:09.56		639	170:43.19
292	80:50.07		385	107:46.84		469	131:38.47		563	157:15.20		639	170:49.59
290	80:52.97		385	107:50.70		470	131:43.18		572	157:20.93		636	170:55.96
292	80:55.89		382	107:54.53		480	131:47.99		563	157:26.57		650	171:02.47
293	80:58.82		386	107:58.40		469	131:52.69		547	157:32.05		626	171:08.74
291	81:01.73		383	108:02.24		472	131:57.42		555	157:37.61		634	171:15.09
293	81:04.66		378	108:06.03		466	132:02.09		561	157:43.23		645	171:21.55
290	81:07.56		367	108:09.71		474	132:06.84		558	157:48.82		643	171:27.99
267	81:10.23		379	108:13.51		477	132:11.62		568	157:54.51		661	171:34.61
288	81:13.11		386	108:17.38		466	132:16.29		573	158:00.25		644	171:41.06
292	81:16.03		366	108:21.05		461	132:20.91		566	158:05.92		641	171:47.48
290	81:18.93		392	108:24.98		477	132:25.69		564	158:11.57		641	171:53.90
294	81:21.87		382	108:28.81		469	132:30.39		561	158:17.19		643	172:00.34
290	81:24.77		381	108:32.63		465	132:35.05		564	158:22.84		636	172:06.71
289	81:27.66		374	108:36.38		452	132:39.58		570	158:28.55		646	172:13.18
293	81:30.59		374	108:40.13		465	132:44.24		570	158:34.26		634	172:19.53
291	81:33.50		383	108:43.97		474	132:48.99		578	158:40.05		635	172:25.89
294	81:36.44		385	108:47.83		471	132:53.71		570	158:45.76		644	172:32.34
290	81:39.34		382	108:51.66		477	132:58.49		567	158:51.44		649	172:38.84
288	81:42.22		376	108:55.43		465	133:03.15		555	158:56.99		654	172:45.39
293	81:45.15		389	108:59.33		472	133:07.88		560	159:02.60		620	172:51.60
291	81:48.06		378	109:03.12		480	133:12.69		566	159:08.27		631	172:57.92
294	81:51.00		382	109:06.95		474	133:17.44		566	159:13.94		657	173:04.50
291	81:53.91		372	109:10.68		473	133:22.18		565	159:19.60		653	173:11.04
290	81:56.81		368	109:14.37		468	133:26.87		569	159:25.30		637	173:17.42
291	81:59.72		385	109:18.23		470	133:31.58		568	159:30.99		645	173:23.88
290	82:02.62		382	109:22.06		460	133:36.19		574	159:36.74		648	173:30.37
293	82:05.55		375	109:25.82		467	133:40.87		576	159:42.51		635	173:36.73
292	82:08.47		374	109:29.57		472	133:45.60		571	159:48.23		646	173:43.20
289	82:11.36		376	109:33.34		466	133:50.27		572	159:53.96		638	173:49.59
292	82:14.28		386	109:37.21		460	133:54.88		569	159:59.66		654	173:56.14
293	82:17.21		387	109:41.08		469	133:59.58		564	160:05.31		630	174:02.45
293	82:20.14		377	109:44.86		477	134:04.36		568	160:11.00		626	174:08.72
293	82:23.07		381	109:48.68		473	134:09.10		570	160:16.71		640	174:15.13
291	82:25.98		381	109:52.50		471	134:13.82		568	160:22.40		637	174:21.51
290	82:28.88		369	109:56.20		479	134:18.62		568	160:28.09		641	174:27.93
290	82:31.78		386	110:00.06		471	134:23.34		572	160:33.82		641	174:34.35
290	82:34.68		370	110:03.77		474	134:28.09		570	160:39.53		634	174:40.70
294	82:37.62		375	110:07.53		479	134:32.89		574	160:45.28		612	174:46.83
296	82:40.58		370	110:11.24		476	134:37.66		559	160:50.88		639	174:53.23
290	82:43.48		383	110:15.08		477	134:42.44		568	160:56.57		653	174:59.77
295	82:46.43		383	110:18.91		463	134:47.08		568	161:02.26		638	175:06.16
292	82:49.35		383	110:22.75		474	134:51.83		562	161:07.89		623	175:12.40
290	82:52.25		377	110:26.53		480	134:56.64		565	161:13.55		616	175:18.57
287	82:55.12		379	110:30.33		475	135:01.40		570	161:19.26		615	175:24.73
292	82:58.04		376	110:34.10		471	135:06.12		564	161:24.91		635	175:31.09
291	83:00.95		383	110:37.93		477	135:10.90		568	161:30.60		645	175:37.55
289	83:03.84		382	110:41.76		481	135:15.72		566	161:36.27		628	175:43.84
290	83:06.74		375	110:45.52		481	135:20.54		563	161:41.91		641	175:50.26
293	83:09.67		384	110:49.37		474	135:25.29		565	161:47.57		656	175:56.83
293	83:12.60		386	110:53.24		471	135:30.01		568	161:53.26		658	176:03.42
292	83:15.52		388	110:57.12		475	135:34.77		559	161:58.86		657	176:10.00
294	83:18.46		381	111:00.94		474	135:39.52		572	162:04.59		631	176:16.32
291	83:21.37		385	111:04.80		476	135:44.29		565	162:10.25		641	176:22.74
293	83:24.30		381	111:08.62		474	135:49.04		560	162:15.86		651	176:29.26
292	83:27.22		382	111:12.45		478	135:53.83		569	162:21.56		621	176:35.48
292	83:30.14		377	111:16.23		474	135:58.58		567	162:27.24		627	176:41.76
287	83:33.01		380	111:20.04		479	136:03.38		556	162:32.81		639	176:48.16
293	83:35.94		383	111:23.88		479	136:08.18		570	162:38.52		634	176:54.51
291	83:38.85		383	111:27.72		473	136:12.92		573	162:44.26		634	177:00.86
294	83:41.79		372	111:31.45		477	136:17.70		567	162:49.94		631	177:07.18
286	83:44.65		384	111:35.30		476	136:22.47		571	162:55.66		623	177:13.42
291	83:47.56		371	111:39.02		475	136:27.23		565	163:01.32		642	177:19.85
292	83:50.48		386	111:42.89		482	136:32.06		569	163:07.02		640	177:26.26
293	83:53.41		382	111:46.72		478	136:36.85		565	163:12.68		648	177:32.75
289	83:56.30		372	111:50.45		475	136:41.61		571	163:18.40		656	177:39.32
290	83:59.20		383	111:54.29		479	136:46.41		559	163:24.00		662	177:45.95
288	84:02.08		379	111:58.09		478	136:51.20		572	163:29.73		646	177:52.42
288	84:04.96		379	112:01.89		464	136:55.85		579	163:35.53		640	177:58.83
293	84:07.89		381	112:05.71		477	137:00.63		567	163:41.21		635	178:05.19
288	84:10.77		380	112:09.52		478	137:05.42		579	163:47.01		625	178:11.45
291	84:13.68		380	112:13.33		475	137:10.18		565	163:52.67		629	178:17.75
291	84:16.59		386	112:17.19		479	137:14.98		561	163:58.28		643	178:24.19
291	84:19.50		380	112:21.00		482	137:19.81		569	164:03.98		636	178:30.56
289	84:22.39		381	112:24.82		477	137:24.59		569	164:09.68		622	178:36.79
291	84:25.30		382	112:28.65		479	137:29.39		571	164:15.40		640	178:43.20
290	84:28.21		383	112:32.49		475	137:34.15		565	164:21.06		646	178:49.67
290	84:31.11		376	112:36.26		479	137:38.95		571	164:26.78		641	178:56.09
291	84:34.02		382	112:40.09		481	137:43.77		576	164:32.55		655	179:02.65
290	84:36.92		387	112:43.96		478	137:48.56		570	164:38.26		628	179:08.94
293	84:39.85		382	112:47.79		476	137:53.33		567	164:43.94		649	179:15.44
289	84:42.74		380	112:51.60		477	137:58.11		565	164:49.60		644	179:21.89
290	84:45.64		379	112:55.40		468	138:02.80		572	164:55.33		633	179:28.23
290	84:48.54		378	112:59.19		480	138:07.61		573	165:01.07		651	179:34.75
286	84:51.40		382	113:03.02		478	138:12.40		571	165:06.79		624	179:41.00
293	84:54.34		380	113:06.83		468	138:17.09		571	165:12.51		638	179:47.39
292	84:57.26		382	113:10.66		479	138:21.89		565	165:18.17		643	179:53.83
291	85:00.17		380	113:14.47		475	138:26.65		565	165:23.83		639	180:00.23
291	85:03.08		381	113:18.29		477	138:31.43		563	165:29.47		652	180:06.76
290	85:05.98		378	113:22.08		477	138:36.21		570	165:35.18		642	180:13.19
291	85:08.89		370	113:25.79		473	138:40.95		568	165:40.87		654	180:19.74
295	85:11.84		382	113:29.62		474	138:45.70		569	165:46.57		638	180:26.13
292	85:14.76		377	113:33.40		465	138:50.36		563	165:52.21		639	180:32.53
293	85:17.69		382	113:37.23		477	138:55.14		570	165:57.92		644	180:38.98
293	85:20.62		384	113:41.08		478	138:59.93		567	166:03.60		634	180:45.33
291	85:23.53		385	113:44.94		477	139:04.71		574	166:09.35		645	180:51.79
293	85:26.46		381	113:48.76		476	139:09.48		569	166:15.05		653	180:58.33
291	85:29.37		378	113:52.55		477	139:14.26		567	166:20.73		646	181:04.80
291	85:32.28		376	113:56.32		471	139:18.98		565	166:26.39		632	181:11.13
290	85:35.18		375	114:00.08		474	139:23.73		572	166:32.12		643	181:17.57
290	85:38.08		375	114:03.84		472	139:28.46		572	166:37.85		643	181:24.01
291	85:40.99		380	114:07.65		475	139:33.22		574	166:43.60		655	181:30.57
291	85:43.90		380	114:11.46		477	139:38.00		564	166:49.25		631	181:36.89
295	85:46.85		374	114:15.21		480	139:42.81		570	166:54.96		644	181:43.34
292	85:49.77		381	114:19.03		480	139:47.62		574	167:00.71		650	181:49.85
289	85:52.66		383	114:22.87		470	139:52.33		576	167:06.48		624	181:56.10
292	85:55.58		378	114:26.66		477	139:57.11		573	167:12.22		619	182:02.30
289	85:58.47		377	114:30.44		482	140:01.94		576	167:17.99		643	182:08.74
289	86:01.36		379	114:34.24		471	140:06.66		564	167:23.64		647	182:15.22
288	86:04.24		380	114:38.05		473	140:11.40		574	167:29.39		641	182:21.64
291	86:07.15		380	114:41.86		473	140:16.14		565	167:35.05		632	182:27.97
288	86:10.03		388	114:45.74		471	140:20.86		573	167:40.79		657	182:34.55
290	86:12.93		376	114:49.51		468	140:25.55		582	167:46.62		642	182:40.98
290	86:15.83		384	114:53.36		469	140:30.25		573	167:52.36		653	182:47.52
289	86:18.72		380	114:57.17		476	140:35.02		570	167:58.07		637	182:53.90
294	86:21.66		381	115:00.99		472	140:39.75		567	168:03.75		646	183:00.37
289	86:24.55		385	115:04.85		474	140:44.50		574	168:09.50		642	183:06.80
288	86:27.43		385	115:08.71		475	140:49.26		570	168:15.21		649	183:13.30
290	86:30.33		374	115:12.46		481	140:54.08		570	168:20.92		641	183:19.72
292	86:33.25		381	115:16.28		477	140:58.86		578	168:26.71		651	183:26.24
289	86:36.14		375	115:20.04		478	141:03.65		573	168:32.45		660	183:32.85
293	86:39.07		378	115:23.83		476	141:08.42		574	168:38.20		639	183:39.25
287	86:41.94		382	115:27.66		465	141:13.08		579	168:44.00		645	183:45.71
290	86:44.84		376	115:31.43		474	141:17.83		577	168:49.78		646	183:52.18
293	86:47.78		386	115:35.30		473	141:22.57		569	168:55.48		640	183:58.59
290	86:50.69		379	115:39.09		469	141:27.27		575	169:01.24		635	184:04.95
289	86:53.58		376	115:42.86		475	141:32.03		573	169:06.98		646	184:11.42
293	86:56.51		381	115:46.68		473	141:36.77		572	169:12.71		632	184:17.75
290	86:59.41		381	115:50.50		481	141:41.59		571	169:18.43		652	184:24.28
291	87:02.32		374	115:54.25		479	141:46.39		577	169:24.21		661	184:30.90
290	87:05.22		376	115:58.02		475	141:51.15		566	169:29.88		649	184:37.40
285	87:08.07		377	116:01.80		478	141:55.94		576	169:35.65		632	184:43.73
293	87:11.00		377	116:05.57		478	142:00.73		561	169:41.27		652	184:50.26
293	87:13.93		378	116:09.36		477	142:05.51		572	169:47.00		629	184:56.56
294	87:16.87		379	116:13.16		480	142:10.32		562	169:52.63		644	185:03.01
292	87:19.79		381	116:16.98		472	142:15.05		567	169:58.31		619	185:09.21
290	87:22.69		375	116:20.74		477	142:19.83		564	170:03.96		662	185:15.84
291	87:25.60		382	116:24.57		470	142:24.54		570	170:09.67		640	185:22.25
294	87:28.54		374	116:28.32		480	142:29.35		561	170:15.29		639	185:28.65
288	87:31.42		387	116:32.20		474	142:34.10		558	170:20.88		634	185:35.00
292	87:34.34		378	116:35.99		475	142:38.86		570	170:26.59		640	185:41.41
289	87:37.23		381	116:39.81		474	142:43.61		566	170:32.26		651	185:47.93
289	87:40.12		375	116:43.57		480	142:48.42		568	170:37.95		642	185:54.36
290	87:43.02		382	116:47.40		473	142:53.16		573	170:43.69		643	186:00.80
294	87:45.96		379	116:51.20		473	142:57.90		569	170:49.39		619	186:07.00
288	87:48.84		381	116:55.02		480	143:02.71		567	170:55.07		637	186:13.38
293	87:51.77		381	116:58.84		473	143:07.45		567	171:00.75		627	186:19.66
291	87:54.68		389	117:02.74		477	143:12.23		574	171:06.50		634	186:26.01
293	87:57.61		383	117:06.58		472	143:16.96		575	171:12.26		647	186:32.49
291	88:00.52		383	117:10.42		477	143:21.74		563	171:17.90		639	186:38.89
293	88:03.45		385	117:14.28		474	143:26.49		566	171:23.57		606	186:44.96
292	88:06.37		374	117:18.03		478	143:31.28		560	171:29.18		639	186:51.36
294	88:09.31		384	117:21.88		476	143:36.05		572	171:34.91		651	186:57.88
291	88:12.22		380	117:25.69		474	143:40.80		567	171:40.59		645	187:04.34
288	88:15.10		380	117:29.50		480	143:45.61		565	171:46.25		641	187:10.76
292	88:18.02		382	117:33.33		474	143:50.36		578	171:52.04		650	187:17.27
290	88:20.92		381	117:37.15		479	143:55.16		569	171:57.74		644	187:23.72
294	88:23.86		379	117:40.95		477	143:59.94		556	172:03.31		622	187:29.95
289	88:26.75		370	117:44.66		478	144:04.73		566	172:08.98		650	187:36.46
292	88:29.67		387	117:48.54		483	144:09.57		569	172:14.68		619	187:42.66
290	88:32.57		384	117:52.39		479	144:14.37		572	172:20.41		654	187:49.21
290	88:35.47		385	117:56.25		475	144:19.13		570	172:26.12		645	187:55.67
288	88:38.35		382	118:00.08		476	144:23.90		573	172:31.86		642	188:02.10
289	88:41.24		389	118:03.98		477	144:28.68		560	172:37.47		648	188:08.59
290	88:44.14		369	118:07.68		472	144:33.41		558	172:43.06		627	188:14.87
292	88:47.06		369	118:11.38		472	144:38.14		566	172:48.73		640	188:21.28
289	88:49.95		380	118:15.19		476	144:42.91		571	172:54.45		625	188:27.54
293	88:52.88		378	118:18.98		476	144:47.68		575	173:00.21		635	188:33.90
291	88:55.79		379	118:22.78		480	144:52.49		570	173:05.92		656	188:40.47
289	88:58.68		380	118:26.59		477	144:57.27		571	173:11.64		632	188:46.80
294	89:01.62		388	118:30.48		475	145:02.03		565	173:17.30		646	188:53.27
287	89:04.49		384	118:34.33		480	145:06.84		567	173:22.98		634	188:59.62
293	89:07.42		377	118:38.11		482	145:11.67		569	173:28.68		648	189:06.11
290	89:10.32		382	118:41.94		467	145:16.35		568	173:34.37		643	189:12.55
292	89:13.24		380	118:45.75		474	145:21.10		570	173:40.08		649	189:19.05
292	89:16.16		374	118:49.50		480	145:25.91		573	173:45.82		639	189:25.45
290	89:19.06		379	118:53.30		480	145:30.72		580	173:51.63		631	189:31.77
290	89:21.96		378	118:57.09		475	145:35.48		572	173:57.36		658	189:38.36
294	89:24.90		384	119:00.94		483	145:40.32		565	174:03.02		649	189:44.86
289	89:27.79		369	119:04.64		474	145:45.07		564	174:08.67		644	189:51.31
291	89:30.70		374	119:08.39		476	145:49.84		565	174:14.33		644	189:57.76
290	89:33.60		385	119:12.25		479	145:54.64		570	174:20.04		654	190:04.31
290	89:36.50		373	119:15.99		476	145:59.41		558	174:25.63		628	190:10.60
292	89:39.43		383	119:19.83		478	146:04.20		565	174:31.29		638	190:16.99
294	89:42.37		378	119:23.62		479	146:09.00		572	174:37.02		640	190:23.40
294	89:45.31		378	119:27.41		480	146:13.81		557	174:42.60		660	190:30.01
290	89:48.21		384	119:31.26		478	146:18.60		567	174:48.28		634	190:36.36
289	89:51.10		380	119:35.07		475	146:23.36		553	174:53.82		643	190:42.80
293	89:54.03		383	119:38.91		468	146:28.05		570	174:59.53		638	190:49.19
292	89:56.95		380	119:42.72		478	146:32.84		571	175:05.25		630	190:55.50
292	89:59.87		378	119:46.51		477	146:37.62		571	175:10.97		630	191:01.81
289	90:02.76		379	119:50.30		471	146:42.34		561	175:16.59		626	191:08.08
290	90:05.66		385	119:54.16		473	146:47.08		574	175:22.34		650	191:14.59
291	90:08.57		377	119:57.94		474	146:51.83		562	175:27.97		655	191:21.15
291	90:11.48		384	120:01.79		478	146:56.62		564	175:33.62		641	191:27.57
292	90:14.40		377	120:05.57		479	147:01.42		561	175:39.24		654	191:34.12
289	90:17.29		374	120:09.32		474	147:06.17		568	175:44.93		645	191:40.58
289	90:20.18		374	120:13.07		475	147:10.93		568	175:50.62		655	191:47.14
291	90:23.09		384	120:16.92		479	147:15.73		564	175:56.27		655	191:53.70
292	90:26.02		370	120:20.63		477	147:20.51		574	176:02.02		637	192:00.08
287	90:28.89		383	120:24.47		481	147:25.33		562	176:07.65		646	192:06.55
291	90:31.80		379	120:28.27		481	147:30.15		566	176:13.32		653	192:13.09
292	90:34.72		382	120:32.10		476	147:34.92		562	176:18.95		640	192:19.50
290	90:37.62		379	120:35.90		476	147:39.69		568	176:24.64		654	192:26.05
291	90:40.53		375	120:39.66		468	147:44.38		569	176:30.34		641	192:32.47
291	90:43.44		375	120:43.41		473	147:49.12		570	176:36.05		655	192:39.03
291	90:46.36		375	120:47.17		478	147:53.91		570	176:41.76		662	192:45.66
292	90:49.28		377	120:50.95		482	147:58.74		574	176:47.51		646	192:52.13
292	90:52.20		374	120:54.70		481	148:03.56		569	176:53.21		647	192:58.61
293	90:55.13		373	120:58.44		475	148:08.32		572	176:58.94		640	193:05.02
289	90:58.02		375	121:02.20		477	148:13.10		566	177:04.61		630	193:11.33
291	91:00.93		378	121:05.99		480	148:17.91		573	177:10.35		648	193:17.82
289	91:03.82		381	121:09.80		477	148:22.69		562	177:15.98		628	193:24.11
292	91:06.74		379	121:13.60		476	148:27.46		568	177:21.67		659	193:30.71
290	91:09.64		377	121:17.38		480	148:32.27		569	177:27.37		643	193:37.15
288	91:12.52		384	121:21.23		471	148:36.99		565	177:33.03		649	193:43.65
289	91:15.41		384	121:25.08		472	148:41.72		571	177:38.75		636	193:50.02
288	91:18.29		381	121:28.90		475	148:46.48		564	177:44.40		644	193:56.47
291	91:21.20		382	121:32.73		472	148:51.21		567	177:50.08		643	194:02.91
292	91:24.12		378	121:36.52		464	148:55.86		576	177:55.85		656	194:09.48
282	91:26.94		384	121:40.37		476	149:00.63		569	178:01.55		629	194:15.78
290	91:29.85		386	121:44.24		476	149:05.40		566	178:07.22		639	194:22.18
292	91:32.77		377	121:48.02		474	149:10.15		575	178:12.98		645	194:28.64
293	91:35.70		380	121:51.83		475	149:14.91		568	178:18.67		636	194:35.01
291	91:38.61		380	121:55.64		479	149:19.71		579	178:24.47		642	194:41.44
292	91:41.53		385	121:59.50		470	149:24.42		576	178:30.24		641	194:47.86
293	91:44.46		371	122:03.22		472	149:29.15		571	178:35.96		630	194:54.17
289	91:47.35		379	122:07.02		470	149:33.86		555	178:41.52		644	195:00.62
290	91:50.25		384	122:10.87		478	149:38.65		559	178:47.12		657	195:07.20
291	91:53.16		383	122:14.71		476	149:43.42		560	178:52.73		647	195:13.68
292	91:56.08		376	122:18.48		477	149:48.20		564	178:58.38		637	195:20.06
290	91:58.98		388	122:22.37		479	149:53.00		576	179:04.15		644	195:26.51
291	92:01.89		383	122:26.21		470	149:57.71		570	179:09.86		649	195:33.01
292	92:04.81		369	122:29.91		471	150:02.43		575	179:15.62		645	195:39.47
291	92:07.72		383	122:33.75		478	150:07.22		564	179:21.27		635	195:45.83
288	92:10.60		385	122:37.61		477	150:12.00		565	179:26.93		636	195:52.20
291	92:13.51		377	122:41.39		476	150:16.77		574	179:32.68		650	195:58.71
293	92:16.44		382	122:45.22		476	150:21.54		564	179:38.33		630	196:05.02
290	92:19.34		386	122:49.09		471	150:26.26		559	179:43.93		640	196:11.43
290	92:22.24		377	122:52.87		471	150:30.98		559	179:49.53		629	196:17.73
292	92:25.16		377	122:56.65		473	150:35.72		562	179:55.16		644	196:24.18
289	92:28.05		385	123:00.51		478	150:40.51		568	180:00.85		634	196:30.53
290	92:30.95		378	123:04.30		474	150:45.26		561	180:06.47		645	196:36.99
290	92:33.85		385	123:08.16		477	150:50.04		562	180:12.10		634	196:43.34
289	92:36.75		389	123:12.06		474	150:54.79		573	180:17.84		637	196:49.72
287	92:39.62		375	123:15.82		478	150:59.58		554	180:23.39		650	196:56.23
293	92:42.55		379	123:19.62		479	151:04.38		557	180:28.97		641	197:02.65
292	92:45.47		376	123:23.39		479	151:09.18		578	180:34.76		645	197:09.11
292	92:48.39		381	123:27.21		476	151:13.95		565	180:40.42		652	197:15.64
288	92:51.27		382	123:31.04		474	151:18.70		565	180:46.08		653	197:22.18
292	92:54.19		376	123:34.81		469	151:23.40		559	180:51.68		653	197:28.72
290	92:57.09		387	123:38.69		475	151:28.16		579	180:57.48		651	197:35.24
290	92:59.99		375	123:42.45		480	151:32.97		570	181:03.19		655	197:41.80
294	93:02.93		373	123:46.19		479	151:37.77		572	181:08.92		646	197:48.27
290	93:05.83		372	123:49.92		474	151:42.52		565	181:14.58		630	197:54.58
294	93:08.77		378	123:53.71		477	151:47.30		563	181:20.22		627	198:00.86
290	93:11.67		382	123:57.54		474	151:52.05		572	181:25.95		626	198:07.13
288	93:14.55		381	124:01.36		478	151:56.84		556	181:31.52		647	198:13.61
285	93:17.40		381	124:05.18		477	152:01.62		557	181:37.10		648	198:20.10
290	93:20.31		379	124:08.98		476	152:06.39		567	181:42.78		650	198:26.61
290	93:23.22		381	124:12.80		477	152:11.16		551	181:48.30		644	198:33.06
[truncated: 9,769 more rows]
